# Supplementary material for: The roles of vicariance and isolation by distance in shaping biotic diversification across an ancient archipelago: evidence from a Seychelles caecilian amphibian
Source: BMC Evol Biol. 2020 Aug 26;20:110. doi: 10.1186/s12862-020-01673-w (PMC7448330; doi:10.1186/s12862-020-01673-w)
Supplement: Supplementary file 2 — Additional file 2. List of specimens used in this study and associated GenBank accession numbers for sequence data. [file 12862_2020_1673_MOESM2_ESM.xls]

## Sheet: Hypo Info 8-17-05.txt
Species	Museum #	Field tag #	Island	Locality	Morphology	MtDNA	BDNF	BREV5	ROST5	POMC	AFLP
Hypogeophis rostratus		SM 288	Cerf	Side facing Sainte Anne		MT569209		MT569316	MT569342	MT569287
Hypogeophis rostratus		SM 289	Cerf	Side facing Sainte Anne		MT569210	MT569265	MT569307	MT569334	MT569288
Hypogeophis rostratus	UMMZ 167793	RAN 22830	Curieuse	Coastal plateau	Female
Hypogeophis rostratus	UMMZ 167794	RAN 22831	Curieuse	Coastal plateau	Male
Hypogeophis rostratus	UMMZ 167795	RAN 22832	Curieuse	Coastal plateau	Male
Hypogeophis rostratus	UMMZ 167796	RAN 22833	Curieuse	Coastal plateau	Male
Hypogeophis rostratus	UMMZ 167797	RAN 22834	Curieuse	Coastal plateau	Male
Hypogeophis rostratus	UMMZ 200497	RAN 31679	Curieuse	Marsh facing Praslin	Male	MT569155	MT569260	MT569303	MT569329	MT569284	x
Hypogeophis rostratus	UMMZ 200498	RAN 31680	Curieuse	Marsh facing Praslin	Female	MT569153	MT569261	MT569304	MT569330	MT569285	x
Hypogeophis rostratus	UMMZ 200513	RAN 31683	Curieuse	Marsh facing Praslin	?
Hypogeophis rostratus	UMMZ 200514	RAN 31684	Curieuse	Marsh facing Praslin	Female
Hypogeophis rostratus	UMMZ 200515	RAN 31685	Curieuse	Marsh facing Praslin	Female	MT569157					x
Hypogeophis rostratus	UMMZ 200516	RAN 31686	Curieuse	Marsh facing Praslin	?	MT569154					x
Hypogeophis rostratus		SM 484	Felicite	Central		MT569174	MT569272	MT569313	MT569339	MT569292
Hypogeophis rostratus		SM 485	Felicite	Central		MT569175	MT569273	MT569314	MT569340	MT569293
Hypogeophis rostratus	UMMZ 167729	RAN 22340	Felicite	East side of island	Male
Hypogeophis rostratus	UMMZ 167808	RAN 22338	Felicite	East side of island	Female
Hypogeophis rostratus	UMMZ 167719	RAN 22323	Felicite	Fond Bourgoise	Female
Hypogeophis rostratus	UMMZ 167721	RAN 22325	Felicite	Fond Bourgoise	Male
Hypogeophis rostratus	UMMZ 167722	RAN 22326	Felicite	Fond Bourgoise	Male
Hypogeophis rostratus	UMMZ 167723	RAN 22327	Felicite	Fond Bourgoise	Female
Hypogeophis rostratus	UMMZ 167724	RAN 22328	Felicite	Fond Bourgoise	Female
Hypogeophis rostratus	UMMZ 167725	RAN 22329	Felicite	Fond Bourgoise	Male
Hypogeophis rostratus	UMMZ 167730	RAN 22347	Felicite	Fond Bourgoise	Female
Hypogeophis rostratus	UMMZ 167731	RAN 22348	Felicite	Fond Bourgoise	Female
Hypogeophis rostratus	UMMZ 167743	RAN 22385	Felicite	Fond Bourgoise	Female
Hypogeophis rostratus	UMMZ 167744	RAN 22386	Felicite	Fond Bourgoise	Male
Hypogeophis rostratus	UMMZ 167745	RAN 22387	Felicite	Fond Bourgoise	Female
Hypogeophis rostratus	UMMZ 167746	RAN 22388	Felicite	Fond Bourgoise	Female
Hypogeophis rostratus	UMMZ 167747	RAN 22389	Felicite	Fond Bourgoise	Male
Hypogeophis rostratus	UMMZ 167748	RAN 22390	Felicite	Fond Bourgoise	Male
Hypogeophis rostratus	UMMZ 167749	RAN 22391	Felicite	Fond Bourgoise	Female
Hypogeophis rostratus	UMMZ 167750	RAN 22392	Felicite	Fond Bourgoise	Male
Hypogeophis rostratus	UMMZ 167751	RAN 22393	Felicite	Fond Bourgoise	Male
Hypogeophis rostratus	UMMZ 167752	RAN 22405	Felicite	Fond Bourgoise	Female
Hypogeophis rostratus	UMMZ 145228	RAN 20028	Frégate	Coconut Plain at settlement	Male
Hypogeophis rostratus	UMMZ 145229	RAN 20031	Frégate	Coconut Plain at settlement	Female
Hypogeophis rostratus	UMMZ 145230	RAN 20032	Frégate	Coconut Plain at settlement	Female
Hypogeophis rostratus	UMMZ 145231	RAN 20036	Frégate	Coconut Plain at settlement	Male
Hypogeophis rostratus	UMMZ 145232	RAN 20037	Frégate	Coconut Plain at settlement	Male
Hypogeophis rostratus	UMMZ 145234	RAN 20040	Frégate	Coconut Plain at settlement	Female
Hypogeophis rostratus	UMMZ 145235	RAN 20041	Frégate	Coconut Plain at settlement	Female
Hypogeophis rostratus	UMMZ 145237	RAN 20044	Frégate	Coconut Plain at settlement	Female
Hypogeophis rostratus	UMMZ 145239	RAN 20046	Frégate	Coconut Plain at settlement	?
Hypogeophis rostratus	UMMZ 145240	RAN 20047	Frégate	Coconut Plain at settlement	Male
Hypogeophis rostratus	UMMZ 145241	RAN 20050	Frégate	Coconut Plain at settlement	Male
Hypogeophis rostratus	UMMZ 145242	RAN 20053	Frégate	Coconut Plain at settlement	Male
Hypogeophis rostratus	UMMZ 145243	RAN 20055	Frégate	Coconut Plain at settlement	Female
Hypogeophis rostratus	UMMZ 145244	RAN 20056	Frégate	Coconut Plain at settlement	Male
Hypogeophis rostratus	UMMZ 145246	RAN 20058	Frégate	Coconut Plain at settlement	Female
Hypogeophis rostratus	UMMZ 145247	RAN 20059	Frégate	Coconut Plain at settlement	Female
Hypogeophis rostratus	UMMZ 145249	RAN 20062	Frégate	Coconut Plain at settlement	Female
Hypogeophis rostratus	UMMZ 145250	RAN 20066	Frégate	Coconut Plain at settlement	Male
Hypogeophis rostratus	UMMZ 145251	RAN 20069	Frégate	Coconut Plain at settlement	?
Hypogeophis rostratus	UMMZ 145252	RAN 20072	Frégate	Coconut Plain at settlement	Male
Hypogeophis rostratus	UMMZ 145253	RAN 20073	Frégate	Coconut Plain at settlement	Female
Hypogeophis rostratus	UMMZ 145255	RAN 20075	Frégate	Coconut Plain at settlement	Female
Hypogeophis rostratus	UMMZ 145259	RAN 20081	Frégate	Coconut Plain at settlement	Male
Hypogeophis rostratus	UMMZ 145262	RAN 20085	Frégate	Coconut Plain at settlement	Male
Hypogeophis rostratus	UMMZ 145263	RAN 20086	Frégate	Coconut Plain at settlement	Female
Hypogeophis rostratus	UMMZ 145264	RAN 20087	Frégate	Coconut Plain at settlement	Male
Hypogeophis rostratus	UMMZ 145265	RAN 20089	Frégate	Coconut Plain at settlement	Female
Hypogeophis rostratus	UMMZ 145266	RAN 20090	Frégate	Coconut Plain at settlement	Female
Hypogeophis rostratus	UMMZ 145269	RAN 20096	Frégate	Coconut Plain at settlement	Male
Hypogeophis rostratus	UMMZ 145272	RAN 20101	Frégate	Coconut Plain at settlement	Female
Hypogeophis rostratus	UMMZ 145273	RAN 20102	Frégate	Coconut Plain at settlement	Female
Hypogeophis rostratus	UMMZ 175316	RAN 23524	Frégate	Settlement Plateau	Male
Hypogeophis rostratus	UMMZ 175317	RAN 23525	Frégate	Settlement Plateau	Male
Hypogeophis rostratus	UMMZ 175319	RAN 23527	Frégate	Settlement Plateau	Female
Hypogeophis rostratus	UMMZ 175320	RAN 23528	Frégate	Settlement Plateau	Female
Hypogeophis rostratus	UMMZ 175321	RAN 23563	Frégate	Settlement Plateau	Male
Hypogeophis rostratus	UMMZ 175322	RAN 23564	Frégate	Settlement Plateau	Male
Hypogeophis rostratus	UMMZ 177451	RAN 24147	Frégate	Settlement Plateau	Female
Hypogeophis rostratus	UMMZ 190464	RAN 31276	Frégate	Settlement Plateau	Female
Hypogeophis rostratus	UMMZ 190465	RAN 31277	Frégate	Settlement Plateau	Female
Hypogeophis rostratus		RAN 31081	Frégate	Settlement Plateau							x
Hypogeophis rostratus		RAN 31082	Frégate	Settlement Plateau							x
Hypogeophis rostratus		RAN 31083	Frégate	Settlement Plateau							x
Hypogeophis rostratus		RAN 31084	Frégate	Settlement Plateau							x
Hypogeophis rostratus		RAN 31085	Frégate	Settlement Plateau							x
Hypogeophis rostratus		RAN 31086	Frégate	Settlement Plateau							x
Hypogeophis rostratus		RAN 31087	Frégate	Settlement Plateau							x
Hypogeophis rostratus		RAN 31088	Frégate	Settlement Plateau							x
Hypogeophis rostratus		RAN 31089	Frégate	Settlement Plateau							x
Hypogeophis rostratus		RAN 31090	Frégate	Settlement Plateau							x
Hypogeophis rostratus		RAN 31091	Frégate	Settlement Plateau							x
Hypogeophis rostratus		RAN 31093	Frégate	Settlement Plateau							x
Hypogeophis rostratus		RAN 31094	Frégate	Settlement Plateau							x
Hypogeophis rostratus		RAN 31095	Frégate	Settlement Plateau							x
Hypogeophis rostratus		RAN 31096	Frégate	Settlement Plateau							x
Hypogeophis rostratus		RAN 31097	Frégate	Settlement Plateau							x
Hypogeophis rostratus		RAN 31098	Frégate	Settlement Plateau							x
Hypogeophis rostratus		RAN 31099	Frégate	Settlement Plateau							x
Hypogeophis rostratus		RAN 31100	Frégate	Settlement Plateau		MT569161					x
Hypogeophis rostratus		RAN 31101	Frégate	Settlement Plateau							x
Hypogeophis rostratus		RAN 31102	Frégate	Settlement Plateau							x
Hypogeophis rostratus		RAN 31103	Frégate	Settlement Plateau		MT569162					x
Hypogeophis rostratus		RAN 31104	Frégate	Settlement Plateau							x
Hypogeophis rostratus		RAN 31105	Frégate	Settlement Plateau							x
Hypogeophis rostratus		RAN 31106	Frégate	Settlement Plateau							x
Hypogeophis rostratus		RAN 31107	Frégate	Settlement Plateau							x
Hypogeophis rostratus		RAN 31108	Frégate	Settlement Plateau		MT569163					x
Hypogeophis rostratus		RAN 31109	Frégate	Settlement Plateau		MT569164	MT569251	MT569294	MT569320	MT569275	x
Hypogeophis rostratus		RAN 31110	Frégate	Settlement Plateau		MT569165		MT569315	MT569341	MT569276	x
Hypogeophis rostratus		RAN 31111	Frégate	Settlement Plateau							x
Hypogeophis rostratus		RAN 31112	Frégate	Settlement Plateau		MT569152					x
Hypogeophis rostratus		SM 268	La Digue	Anse Gaulettes		MT569173
Hypogeophis rostratus	UMMZ 145364	RAN 20459	La Digue	Anse Reunion	Female
Hypogeophis rostratus	UMMZ 145365	RAN 20460	La Digue	Anse Reunion	Female
Hypogeophis rostratus	UMMZ 145366	RAN 20461	La Digue	Anse Reunion	Male
Hypogeophis rostratus	UMMZ 145367	RAN 20462	La Digue	Anse Reunion	Female
Hypogeophis rostratus	UMMZ 145368	RAN 20463	La Digue	Anse Reunion	Male
Hypogeophis rostratus	UMMZ 145369	RAN 20464	La Digue	Anse Reunion	Female
Hypogeophis rostratus	UMMZ 145371	RAN 20466	La Digue	Anse Reunion	Male
Hypogeophis rostratus	UMMZ 145373	RAN 20468	La Digue	Anse Reunion	Male
Hypogeophis rostratus	UMMZ 145374	RAN 20469	La Digue	Anse Reunion	Male
Hypogeophis rostratus	UMMZ 145375	RAN 20470	La Digue	Anse Reunion	Female
Hypogeophis rostratus	UMMZ 145376	RAN 20471	La Digue	Anse Reunion	Male
Hypogeophis rostratus	UMMZ 145377	RAN 20472	La Digue	Anse Reunion	Male
Hypogeophis rostratus	UMMZ 145378	RAN 20473	La Digue	Anse Reunion	Male
Hypogeophis rostratus	UMMZ 145379	RAN 20474	La Digue	Anse Reunion	Male
Hypogeophis rostratus	UMMZ 145380	RAN 20475	La Digue	Anse Reunion	Male
Hypogeophis rostratus	UMMZ 145381	RAN 20476	La Digue	Anse Reunion	Female
Hypogeophis rostratus	UMMZ 145382	RAN 20477	La Digue	Anse Reunion	Male
Hypogeophis rostratus	UMMZ 145383	RAN 20478	La Digue	Anse Reunion	Male
Hypogeophis rostratus	UMMZ 145384	RAN 20479	La Digue	Anse Reunion	Female
Hypogeophis rostratus	UMMZ 145385	RAN 20480	La Digue	Anse Reunion	Male
Hypogeophis rostratus	UMMZ 145386	RAN 20482	La Digue	Anse Reunion	Male
Hypogeophis rostratus	UMMZ 145387	RAN 20486	La Digue	Anse Reunion	Female
Hypogeophis rostratus	UMMZ 145388	RAN 20488	La Digue	Anse Reunion	Male
Hypogeophis rostratus	UMMZ 145389	RAN 20491	La Digue	Anse Reunion	Female
Hypogeophis rostratus	UMMZ 145390	RAN 20495	La Digue	Anse Reunion	Female
Hypogeophis rostratus	UMMZ 145531	RAN 20685	La Digue	Anse Reunion	Female
Hypogeophis rostratus	UMMZ 145532	RAN 20686	La Digue	Anse Reunion	Male
Hypogeophis rostratus	UMMZ 145533	RAN 20687	La Digue	Anse Reunion	Male
Hypogeophis rostratus	UMMZ 145534	RAN 20688	La Digue	Anse Reunion	Male
Hypogeophis rostratus	UMMZ 145535	RAN 20689	La Digue	Anse Reunion	Male
Hypogeophis rostratus	UMMZ 145536	RAN 20690	La Digue	Anse Reunion	Male
Hypogeophis rostratus	UMMZ 145537	RAN 20691	La Digue	Anse Reunion	Male
Hypogeophis rostratus	UMMZ 145538	RAN 20692	La Digue	Anse Reunion	Male
Hypogeophis rostratus	UMMZ 145539	RAN 20693	La Digue	Anse Reunion	Male
Hypogeophis rostratus	UMMZ 145540	RAN 20694	La Digue	Anse Reunion	Female
Hypogeophis rostratus	UMMZ 145541	RAN 20695	La Digue	Anse Reunion	Female
Hypogeophis rostratus	UMMZ 145542	RAN 20696	La Digue	Anse Reunion	?
Hypogeophis rostratus	UMMZ 145543	RAN 20697	La Digue	Anse Reunion	Male
Hypogeophis rostratus	UMMZ 145544	RAN 20698	La Digue	Anse Reunion	Male
Hypogeophis rostratus	UMMZ 145546	RAN 20700	La Digue	Anse Reunion	Male
Hypogeophis rostratus	UMMZ 145547	RAN 20701	La Digue	Anse Reunion	Male
Hypogeophis rostratus	UMMZ 145548	RAN 20702	La Digue	Anse Reunion	Male
Hypogeophis rostratus	UMMZ 145549	RAN 20703	La Digue	Anse Reunion	Female
Hypogeophis rostratus	UMMZ 145550	RAN 20704	La Digue	Anse Reunion	Male
Hypogeophis rostratus	UMMZ 145551	RAN 20705	La Digue	Anse Reunion	Male
Hypogeophis rostratus	UMMZ 145552	RAN 20706	La Digue	Anse Reunion	Female
Hypogeophis rostratus	UMMZ 200397	RAN 31855	La Digue	Anse Reunion							x
Hypogeophis rostratus	UMMZ 200416	RAN 31837	La Digue	Anse Reunion							x
Hypogeophis rostratus	UMMZ 200417	RAN 31838	La Digue	Anse Reunion							x
Hypogeophis rostratus	UMMZ 200418	RAN 31839	La Digue	Anse Reunion							x
Hypogeophis rostratus	UMMZ 200419	RAN 31840	La Digue	Anse Reunion							x
Hypogeophis rostratus	UMMZ 200420	RAN 31841	La Digue	Anse Reunion							x
Hypogeophis rostratus	UMMZ 200421	RAN 31842	La Digue	Anse Reunion							x
Hypogeophis rostratus	UMMZ 200422	RAN 31843	La Digue	Anse Reunion							x
Hypogeophis rostratus	UMMZ 200423	RAN 31844	La Digue	Anse Reunion							x
Hypogeophis rostratus	UMMZ 200424	RAN 31845	La Digue	Anse Reunion							x
Hypogeophis rostratus	UMMZ 200425	RAN 31846	La Digue	Anse Reunion							x
Hypogeophis rostratus	UMMZ 200426	RAN 31847	La Digue	Anse Reunion							x
Hypogeophis rostratus	UMMZ 200427	RAN 31848	La Digue	Anse Reunion							x
Hypogeophis rostratus	UMMZ 200428	RAN 31849	La Digue	Anse Reunion							x
Hypogeophis rostratus	UMMZ 200429	RAN 31850	La Digue	Anse Reunion							x
Hypogeophis rostratus	UMMZ 200430	RAN 31851	La Digue	Anse Reunion							x
Hypogeophis rostratus	UMMZ 200431	RAN 31852	La Digue	Anse Reunion							x
Hypogeophis rostratus	UMMZ 200432	RAN 31853	La Digue	Anse Reunion							x
Hypogeophis rostratus	UMMZ 200433	RAN 31854	La Digue	Anse Reunion							x
Hypogeophis rostratus	UMMZ 180155	RAN 25182	La Digue	Coconut Plateau behind La Passe							x
Hypogeophis rostratus		RAN 31155	La Digue	Plateau at Reunion							x
Hypogeophis rostratus		RAN 31156	La Digue	Plateau at Reunion							x
Hypogeophis rostratus		RAN 31157	La Digue	Plateau at Reunion							x
Hypogeophis rostratus		RAN 31158	La Digue	Plateau at Reunion		MT569176					x
Hypogeophis rostratus		RAN 31159	La Digue	Plateau at Reunion							x
Hypogeophis rostratus		RAN 31161	La Digue	Plateau at Reunion							x
Hypogeophis rostratus		RAN 31162	La Digue	Plateau at Reunion							x
Hypogeophis rostratus		RAN 31163	La Digue	Plateau at Reunion							x
Hypogeophis rostratus		RAN 31164	La Digue	Plateau at Reunion		MT569151					x
Hypogeophis rostratus		RAN 31165	La Digue	Plateau at Reunion							x
Hypogeophis rostratus		RAN 31166	La Digue	Plateau at Reunion		MT569177					x
Hypogeophis rostratus		RAN 31167	La Digue	Plateau at Reunion							x
Hypogeophis rostratus		RAN 31168	La Digue	Plateau at Reunion							x
Hypogeophis rostratus		RAN 31169	La Digue	Plateau at Reunion							x
Hypogeophis rostratus		RAN 31170	La Digue	Plateau at Reunion							x
Hypogeophis rostratus		RAN 31171	La Digue	Plateau at Reunion		MT569171	MT569252	MT569295	MT569321		x
Hypogeophis rostratus		RAN 31172	La Digue	Plateau at Reunion		MT569172		MT569317	MT569343		x
Hypogeophis rostratus		RAN 31173	La Digue	Plateau at Reunion							x
Hypogeophis rostratus		RAN 31174	La Digue	Plateau at Reunion							x
Hypogeophis rostratus		RAN 31175	La Digue	Plateau at Reunion							x
Hypogeophis rostratus		RAN 31176	La Digue	Plateau at Reunion							x
Hypogeophis rostratus		RAN 31177	La Digue	Plateau at Reunion		MT569169					x
Hypogeophis rostratus		RAN 31178	La Digue	Plateau at Reunion							x
Hypogeophis rostratus		RAN 31179	La Digue	Plateau at Reunion							x
Hypogeophis rostratus		RAN 31180	La Digue	Plateau at Reunion							x
Hypogeophis rostratus		RAN 31181	La Digue	Plateau at Reunion							x
Hypogeophis rostratus		RAN 31182	La Digue	Plateau at Reunion							x
Hypogeophis rostratus		RAN 31183	La Digue	Plateau at Reunion		MT569170					x
Hypogeophis rostratus		RAN 31184	La Digue	Plateau at Reunion							x
Hypogeophis rostratus		RAN 31185	La Digue	Plateau at Reunion							x
Hypogeophis rostratus	UMMZ 179805	RAN 24280	Mahe	100m above junction of Grand Bois River and Foret Noir Rd.	Male
Hypogeophis rostratus	UMMZ 145313	RAN 20155	Mahe	Above Niole Reservoir along Boulay	?
Hypogeophis rostratus	UMMZ 145314	RAN 20156	Mahe	Above Niole Reservoir along Boulay	?
Hypogeophis rostratus	UMMZ 192970	RAN 31914	Mahe	Anse Forbans	Female
Hypogeophis rostratus	UMMZ 193026	RAN 31329	Mahe	Anse Forbans	Female						x
Hypogeophis rostratus	UMMZ 193027	RAN 31330	Mahe	Anse Forbans	Male						x
Hypogeophis rostratus	UMMZ 193028	RAN 31331	Mahe	Anse Forbans	Female						x
Hypogeophis rostratus	UMMZ 193029	RAN 31332	Mahe	Anse Forbans	Male						x
Hypogeophis rostratus	UMMZ 193030	RAN 31333	Mahe	Anse Forbans	Male						x
Hypogeophis rostratus	UMMZ 193031	RAN 31334	Mahe	Anse Forbans	Male						x
Hypogeophis rostratus	UMMZ 193032	RAN 31335	Mahe	Anse Forbans	Female	MT569215					x
Hypogeophis rostratus	UMMZ 193033	RAN 31336	Mahe	Anse Forbans	Male	MT569182					x
Hypogeophis rostratus	UMMZ 193034	RAN 31337	Mahe	Anse Forbans	Female	MT569214					x
Hypogeophis rostratus	UMMZ 193035	RAN 31338	Mahe	Anse Forbans	Female						x
Hypogeophis rostratus	UMMZ 193036	RAN 31339	Mahe	Anse Forbans	Female						x
Hypogeophis rostratus	UMMZ 193037	RAN 31340	Mahe	Anse Forbans	Male						x
Hypogeophis rostratus	UMMZ 193038	RAN 31341	Mahe	Anse Forbans	Female						x
Hypogeophis rostratus	UMMZ 193039	RAN 31342	Mahe	Anse Forbans	Female						x
Hypogeophis rostratus	UMMZ 193040	RAN 31343	Mahe	Anse Forbans	Male						x
Hypogeophis rostratus	UMMZ 193041	RAN 31344	Mahe	Anse Forbans	Male						x
Hypogeophis rostratus	UMMZ 193042	RAN 31345	Mahe	Anse Forbans	Male
Hypogeophis rostratus	UMMZ 193043	RAN 31346	Mahe	Anse Forbans	Male	MT569189					x
Hypogeophis rostratus	UMMZ 193044	RAN 31347	Mahe	Anse Forbans	Female						x
Hypogeophis rostratus	UMMZ 193062	RAN 31365	Mahe	Anse Forbans	Female
Hypogeophis rostratus	UMMZ 193063	RAN 31366	Mahe	Anse Forbans	Female						x
Hypogeophis rostratus	UMMZ 193064	RAN 31367	Mahe	Anse Forbans	Female						x
Hypogeophis rostratus	UMMZ 193065	RAN 31368	Mahe	Anse Forbans	Male	MT569216					x
Hypogeophis rostratus	UMMZ 193066	RAN 31369	Mahe	Anse Forbans	Male						x
Hypogeophis rostratus	UMMZ 193067	RAN 31370	Mahe	Anse Forbans	Female	MT569183					x
Hypogeophis rostratus	UMMZ 193068	RAN 31371	Mahe	Anse Forbans	Male
Hypogeophis rostratus	UMMZ 193069	RAN 31372	Mahe	Anse Forbans	Female						x
Hypogeophis rostratus	UMMZ 193070	RAN 31373	Mahe	Anse Forbans	Female						x
Hypogeophis rostratus	UMMZ 193071	RAN 31374	Mahe	Anse Forbans	Male	MT569217					x
Hypogeophis rostratus	UMMZ 195773	RAN 31977	Mahe	Anse Forbans	Female
Hypogeophis rostratus	UMMZ 195783	RAN 31907	Mahe	Anse Forbans	Female
Hypogeophis rostratus	UMMZ 177326	RAN 23926	Mahe	Beau Vallon	Female
Hypogeophis rostratus	UMMZ 177327	RAN 23927	Mahe	Beau Vallon	Female
Hypogeophis rostratus	UMMZ 177330	RAN 23930	Mahe	Beau Vallon	Male
Hypogeophis rostratus	UMMZ 177331	RAN 23931	Mahe	Beau Vallon	Female
Hypogeophis rostratus	UMMZ 177332	RAN 23932	Mahe	Beau Vallon	Female
Hypogeophis rostratus	UMMZ 177334	RAN 23934	Mahe	Beau Vallon	Female
Hypogeophis rostratus	UMMZ 177335	RAN 23935	Mahe	Beau Vallon	Male
Hypogeophis rostratus	UMMZ 177336	RAN 23936	Mahe	Beau Vallon	Male
Hypogeophis rostratus	UMMZ 177337	RAN 23937	Mahe	Beau Vallon	Male
Hypogeophis rostratus	UMMZ 177338	RAN 23938	Mahe	Beau Vallon	Female
Hypogeophis rostratus	UMMZ 177341	RAN 23958	Mahe	Beau Vallon	Female
Hypogeophis rostratus	UMMZ 177342	RAN 23959	Mahe	Beau Vallon	Male
Hypogeophis rostratus	UMMZ 177343	RAN 23960	Mahe	Beau Vallon	Male
Hypogeophis rostratus	UMMZ 177344	RAN 23961	Mahe	Beau Vallon	Male
Hypogeophis rostratus	UMMZ 177345	RAN 23962	Mahe	Beau Vallon	Male
Hypogeophis rostratus	UMMZ 177347	RAN 23964	Mahe	Beau Vallon	Male
Hypogeophis rostratus	UMMZ 177348	RAN 23965	Mahe	Beau Vallon	Male
Hypogeophis rostratus	UMMZ 177349	RAN 23966	Mahe	Beau Vallon	Female
Hypogeophis rostratus	UMMZ 177350	RAN 23967	Mahe	Beau Vallon	Female
Hypogeophis rostratus	UMMZ 177352	RAN 23969	Mahe	Beau Vallon	Male
Hypogeophis rostratus	UMMZ 177354	RAN 23972	Mahe	Beau Vallon	Male
Hypogeophis rostratus	UMMZ 177355	RAN 23973	Mahe	Beau Vallon	Female
Hypogeophis rostratus	UMMZ 177356	RAN 23974	Mahe	Beau Vallon	Female
Hypogeophis rostratus	UMMZ 177357	RAN 23975	Mahe	Beau Vallon	Female
Hypogeophis rostratus	UMMZ 177358	RAN 23976	Mahe	Beau Vallon	Male
Hypogeophis rostratus	UMMZ 177359	RAN 23977	Mahe	Beau Vallon	Male
Hypogeophis rostratus	UMMZ 177360	RAN 23978	Mahe	Beau Vallon	Male
Hypogeophis rostratus	UMMZ 177361	RAN 23979	Mahe	Beau Vallon	Male
Hypogeophis rostratus	UMMZ 177362	RAN 23980	Mahe	Beau Vallon	Male
Hypogeophis rostratus	UMMZ 177363	RAN 23981	Mahe	Beau Vallon	Male
Hypogeophis rostratus	UMMZ 188575	RAN 30502	Mahe	Beau Vallon	?
Hypogeophis rostratus	UMMZ 181328	RAN 25792	Mahe	Bel Ombre	Female
Hypogeophis rostratus	UMMZ 181329	RAN 25793	Mahe	Bel Ombre	Female
Hypogeophis rostratus		RAN 31193	Mahe	Bel Ombre							x
Hypogeophis rostratus		RAN 31194	Mahe	Bel Ombre							x
Hypogeophis rostratus		RAN 31195	Mahe	Bel Ombre							x
Hypogeophis rostratus		RAN 31196	Mahe	Bel Ombre							x
Hypogeophis rostratus		RAN 31197	Mahe	Bel Ombre							x
Hypogeophis rostratus		RAN 31198	Mahe	Bel Ombre							x
Hypogeophis rostratus		RAN 31199	Mahe	Bel Ombre							x
Hypogeophis rostratus		SM 358	Mahe	Chemin Dame Le Roi		MT569187	MT569266	MT569308
Hypogeophis rostratus		SM 359	Mahe	Chemin Dame Le Roi		MT569185	MT569267	MT569309	MT569335
Hypogeophis rostratus		SM 361	Mahe	Chemin Dame Le Roi			MT569274	MT569319	MT569344	MT569289
Hypogeophis rostratus	UMMZ 192940	RAN 31315	Mahe	Foret Noire							x
Hypogeophis rostratus	UMMZ 192941	RAN 31317	Mahe	Foret Noire							x
Hypogeophis rostratus	UMMZ 192942	RAN 31318	Mahe	Foret Noire							x
Hypogeophis rostratus	UMMZ 192943	RAN 31319	Mahe	Foret Noire							x
Hypogeophis rostratus	UMMZ 192944	RAN 31320	Mahe	Foret Noire							x
Hypogeophis rostratus	UMMZ 200467	RAN 31604	Mahe	Foret Noire		MT569218					x
Hypogeophis rostratus	UMMZ 200576	RAN 34276	Mahe	Foret Noire		MT569186					x
Hypogeophis rostratus		RAN 25973	Mahe	Foret Noire							x
Hypogeophis rostratus		SM 181	Mahe	Grand Bois River			MT569263	MT569305	MT569332
Hypogeophis rostratus		SM 182	Mahe	Grand Bois River		MT569190
Hypogeophis rostratus	UMMZ 200481	RAN 31647	Mahe	Grand St Louis River							x
Hypogeophis rostratus	UMMZ 200539	RAN 31636	Mahe	Grand St. Louis River							x
Hypogeophis rostratus	UMMZ 145211	RAN 19752	Mahe	Junction of Grand Bois River and Foret Noir Rd.	?
Hypogeophis rostratus	UMMZ 145216	RAN 19761	Mahe	Junction of Grand Bois River and Foret Noir Rd.	?
Hypogeophis rostratus	UMMZ 145217	RAN 19780	Mahe	Junction of Grand Bois River and Foret Noir Rd.	Male
Hypogeophis rostratus	UMMZ 145218	RAN 19781	Mahe	Junction of Grand Bois River and Foret Noir Rd.	Male
Hypogeophis rostratus	UMMZ 145219	RAN 19782	Mahe	Junction of Grand Bois River and Foret Noir Rd.	?
Hypogeophis rostratus	UMMZ 145220	RAN 19783	Mahe	Junction of Grand Bois River and Foret Noir Rd.	?
Hypogeophis rostratus	UMMZ 145312	RAN 20152	Mahe	Junction of Grand Bois River and Foret Noir Rd.	?
Hypogeophis rostratus	UMMZ 146184	RAN 21218	Mahe	Junction of Grand Bois River and Foret Noir Rd.	Male
Hypogeophis rostratus	UMMZ 180671	RAN 25766	Mahe	Junction of Grand Bois River and Foret Noir Rd.	?
Hypogeophis rostratus	UMMZ 200571	RAN 34277	Mahe	Junction of Grand Bois River and Foret Noir Rd.							x
Hypogeophis rostratus	UMMZ 175380	RAN 23666	Mahe	Junction of San Souci Rd and Grand Bois River	Male
Hypogeophis rostratus	UMMZ 175381	RAN 23667	Mahe	Junction of San Souci Rd and Grand Bois River	?
Hypogeophis rostratus		RAN 25966	Mahe	Le Niole							x
Hypogeophis rostratus		RAN 25967	Mahe	Le Niole							x
Hypogeophis rostratus		RAN 25968	Mahe	Le Niole							x
Hypogeophis rostratus		RAN 25969	Mahe	Le Niole							x
Hypogeophis rostratus		RAN 25970	Mahe	Le Niole							x
Hypogeophis rostratus		RAN 25971	Mahe	Le Niole							x
Hypogeophis rostratus		RAN 25972	Mahe	Le Niole							x
Hypogeophis rostratus	UMMZ 177215	RAN 23788	Mahe	Le Niole Guest House	Female
Hypogeophis rostratus	UMMZ 177216	RAN 23789	Mahe	Le Niole Guest House	Female
Hypogeophis rostratus	UMMZ 177217	RAN 23790	Mahe	Le Niole Guest House	Female
Hypogeophis rostratus	UMMZ 177218	RAN 23791	Mahe	Le Niole Guest House	Male
Hypogeophis rostratus	UMMZ 177219	RAN 23792	Mahe	Le Niole Guest House	Male
Hypogeophis rostratus	UMMZ 177220	RAN 23793	Mahe	Le Niole Guest House	Female
Hypogeophis rostratus	UMMZ 177221	RAN 23794	Mahe	Le Niole Guest House	Male
Hypogeophis rostratus	UMMZ 177222	RAN 23795	Mahe	Le Niole Guest House	Male
Hypogeophis rostratus	UMMZ 177223	RAN 23796	Mahe	Le Niole Guest House	Female
Hypogeophis rostratus	UMMZ 177224	RAN 23797	Mahe	Le Niole Guest House	Female
Hypogeophis rostratus	UMMZ 177225	RAN 23798	Mahe	Le Niole Guest House	Female
Hypogeophis rostratus	UMMZ 177226	RAN 23799	Mahe	Le Niole Guest House	Male
Hypogeophis rostratus	UMMZ 177227	RAN 23800	Mahe	Le Niole Guest House	Male
Hypogeophis rostratus	UMMZ 177228	RAN 23801	Mahe	Le Niole Guest House	Female
Hypogeophis rostratus	UMMZ 177229	RAN 23802	Mahe	Le Niole Guest House	Female
Hypogeophis rostratus	UMMZ 177230	RAN 23803	Mahe	Le Niole Guest House	Male
Hypogeophis rostratus	UMMZ 177242	RAN 23815	Mahe	Le Niole Guest House	Male
Hypogeophis rostratus	UMMZ 177243	RAN 23816	Mahe	Le Niole Guest House	Male
Hypogeophis rostratus	UMMZ 177244	RAN 23817	Mahe	Le Niole Guest House	Female
Hypogeophis rostratus	UMMZ 177245	RAN 23818	Mahe	Le Niole Guest House	Male
Hypogeophis rostratus	UMMZ 177246	RAN 23819	Mahe	Le Niole Guest House	Female
Hypogeophis rostratus	UMMZ 177247	RAN 23820	Mahe	Le Niole Guest House	Female
Hypogeophis rostratus	UMMZ 177249	RAN 23822	Mahe	Le Niole Guest House	Male
Hypogeophis rostratus	UMMZ 177250	RAN 23823	Mahe	Le Niole Guest House	Female
Hypogeophis rostratus	UMMZ 177251	RAN 23824	Mahe	Le Niole Guest House	Female
Hypogeophis rostratus	UMMZ 177252	RAN 23825	Mahe	Le Niole Guest House	Male
Hypogeophis rostratus	UMMZ 177253	RAN 23826	Mahe	Le Niole Guest House	Male
Hypogeophis rostratus	UMMZ 177254	RAN 23827	Mahe	Le Niole Guest House	Female
Hypogeophis rostratus	UMMZ 177255	RAN 23828	Mahe	Le Niole Guest House	Male
Hypogeophis rostratus	UMMZ 177256	RAN 23829	Mahe	Le Niole Guest House	Female
Hypogeophis rostratus	UMMZ 177257	RAN 23830	Mahe	Le Niole Guest House	Female
Hypogeophis rostratus	UMMZ 177258	RAN 23831	Mahe	Le Niole Guest House	Female
Hypogeophis rostratus	UMMZ 177269	RAN 23843	Mahe	Le Niole Guest House	Female
Hypogeophis rostratus	UMMZ 177270	RAN 23844	Mahe	Le Niole Guest House	Female
Hypogeophis rostratus	UMMZ 177271	RAN 23845	Mahe	Le Niole Guest House	Female
Hypogeophis rostratus	UMMZ 177272	RAN 23846	Mahe	Le Niole Guest House	Female
Hypogeophis rostratus	UMMZ 177273	RAN 23847	Mahe	Le Niole Guest House	Female
Hypogeophis rostratus	UMMZ 177274	RAN 23848	Mahe	Le Niole Guest House	Male
Hypogeophis rostratus	UMMZ 177275	RAN 23849	Mahe	Le Niole Guest House	Male
Hypogeophis rostratus	UMMZ 177365	RAN 23993	Mahe	Le Niole Rd, Upper Mount Simpson Estate	?
Hypogeophis rostratus		SM 363	Mahe	Les Canelles		MT569184	MT569268	MT569310	MT569336
Hypogeophis rostratus		SM 364	Mahe	Les Canelles		MT569188	MT569269	MT569311	MT569337	MT569290
Hypogeophis rostratus	UMMZ 177339	RAN 23954	Mahe	Mare Aux Cochon	Female
Hypogeophis rostratus	UMMZ 188574	RAN 30500	Mahe	Mount Simpson Estate	?
Hypogeophis rostratus	UMMZ 182822	RAN 25953	Mahe	Mre aux Cochon	Female
Hypogeophis rostratus	UMMZ 182922	RAN 25931	Mahe	Mre aux Cochon	Male
Hypogeophis rostratus	UMMZ 182923	RAN 25932	Mahe	Mre aux Cochon	Male
Hypogeophis rostratus	UMMZ 182924	RAN 25933	Mahe	Mre aux Cochon	Female
Hypogeophis rostratus	UMMZ 182925	RAN 25934	Mahe	Mre aux Cochon	Female
Hypogeophis rostratus	UMMZ 182926	RAN 25935	Mahe	Mre aux Cochon	Female
Hypogeophis rostratus	UMMZ 182927	RAN 25936	Mahe	Mre aux Cochon	Female
Hypogeophis rostratus	UMMZ 182928	RAN 25937	Mahe	Mre aux Cochon	Male
Hypogeophis rostratus	UMMZ 182929	RAN 25938	Mahe	Mre aux Cochon	Male
Hypogeophis rostratus	UMMZ 182930	RAN 25939	Mahe	Mre aux Cochon	Male
Hypogeophis rostratus	UMMZ 182931	RAN 25940	Mahe	Mre aux Cochon	Male
Hypogeophis rostratus	UMMZ 182932	RAN 25941	Mahe	Mre aux Cochon	Female
Hypogeophis rostratus	UMMZ 182933	RAN 25942	Mahe	Mre aux Cochon	Male
Hypogeophis rostratus	UMMZ 182934	RAN 25943	Mahe	Mre aux Cochon	Male
Hypogeophis rostratus	UMMZ 182935	RAN 25944	Mahe	Mre aux Cochon	Male
Hypogeophis rostratus	UMMZ 182936	RAN 25945	Mahe	Mre aux Cochon	Female
Hypogeophis rostratus	UMMZ 182937	RAN 25946	Mahe	Mre aux Cochon	Female
Hypogeophis rostratus	UMMZ 182938	RAN 25947	Mahe	Mre aux Cochon	Female
Hypogeophis rostratus	UMMZ 182939	RAN 25948	Mahe	Mre aux Cochon	Female
Hypogeophis rostratus	UMMZ 182940	RAN 25949	Mahe	Mre aux Cochon	Female
Hypogeophis rostratus	UMMZ 182941	RAN 25950	Mahe	Mre aux Cochon	Female
Hypogeophis rostratus	UMMZ 182942	RAN 25951	Mahe	Mre aux Cochon	Male
Hypogeophis rostratus	UMMZ 183019	RAN 25825	Mahe	Mre aux Cochon	Female
Hypogeophis rostratus	UMMZ 183020	RAN 25826	Mahe	Mre aux Cochon	Male
Hypogeophis rostratus	UMMZ 183021	RAN 25827	Mahe	Mre aux Cochon	Male
Hypogeophis rostratus	UMMZ 183022	RAN 25831	Mahe	Mre aux Cochon	Female
Hypogeophis rostratus	UMMZ 183023	RAN 25832	Mahe	Mre aux Cochon	Female
Hypogeophis rostratus	UMMZ 183024	RAN 25833	Mahe	Mre aux Cochon	Male
Hypogeophis rostratus	UMMZ 183027	RAN 25837	Mahe	Mre aux Cochon	Male
Hypogeophis rostratus	UMMZ 192938	RAN 31313	Mahe	Mt. Coton		MT569245					x
Hypogeophis rostratus	UMMZ 193045	RAN 31348	Mahe	Mt. Coton		MT569222					x
Hypogeophis rostratus	UMMZ 200008	RAN 26838	Mahe	Mt. Coton		MT569195					x
Hypogeophis rostratus	UMMZ 200009	RAN 26839	Mahe	Mt. Coton		MT569223					x
Hypogeophis rostratus	UMMZ 200010	RAN 26840	Mahe	Mt. Coton		MT569242					x
Hypogeophis rostratus	UMMZ 200011	RAN 26841	Mahe	Mt. Coton		MT569241					x
Hypogeophis rostratus	UMMZ 200012	RAN 26842	Mahe	Mt. Coton		MT569243					x
Hypogeophis rostratus	UMMZ 200013	RAN 26843	Mahe	Mt. Coton		MT569244					x
Hypogeophis rostratus	UMMZ 200014	RAN 26844	Mahe	Mt. Coton		MT569224					x
Hypogeophis rostratus	UMMZ 240025	RAN 31223	Mahe	Mt. Simpson							x
Hypogeophis rostratus		RAN 25164	Mahe	Mt. Simpson							x
Hypogeophis rostratus		RAN 25165	Mahe	Mt. Simpson							x
Hypogeophis rostratus		RAN 31204	Mahe	Mt. Simpson							x
Hypogeophis rostratus		RAN 31205	Mahe	Mt. Simpson							x
Hypogeophis rostratus		RAN 31206	Mahe	Mt. Simpson							x
Hypogeophis rostratus		RAN 31207	Mahe	Mt. Simpson							x
Hypogeophis rostratus		RAN 31208	Mahe	Mt. Simpson							x
Hypogeophis rostratus		RAN 31210	Mahe	Mt. Simpson							x
Hypogeophis rostratus		RAN 31211	Mahe	Mt. Simpson							x
Hypogeophis rostratus		RAN 31212	Mahe	Mt. Simpson							x
Hypogeophis rostratus		RAN 31213	Mahe	Mt. Simpson							x
Hypogeophis rostratus		RAN 31214	Mahe	Mt. Simpson							x
Hypogeophis rostratus		RAN 31215	Mahe	Mt. Simpson							x
Hypogeophis rostratus		RAN 31216	Mahe	Mt. Simpson							x
Hypogeophis rostratus		RAN 31217	Mahe	Mt. Simpson							x
Hypogeophis rostratus		RAN 31219	Mahe	Mt. Simpson		MT569239	MT569253	MT569296	MT569322	MT569277	x
Hypogeophis rostratus		RAN 31220	Mahe	Mt. Simpson		MT569221	MT569254	MT569297	MT569323	MT569278	x
Hypogeophis rostratus		RAN 31221	Mahe	Mt. Simpson							x
Hypogeophis rostratus		RAN 31222	Mahe	Mt. Simpson							x
Hypogeophis rostratus		RAN 25959	Mahe	Mt. Simpson Estate							x
Hypogeophis rostratus		RAN 25960	Mahe	Mt. Simpson Estate							x
Hypogeophis rostratus		RAN 25961	Mahe	Mt. Simpson Estate							x
Hypogeophis rostratus		RAN 25962	Mahe	Mt. Simpson Estate							x
Hypogeophis rostratus		RAN 25963	Mahe	Mt. Simpson Estate							x
Hypogeophis rostratus		RAN 25964	Mahe	Mt. Simpson Estate							x
Hypogeophis rostratus		RAN 25965	Mahe	Mt. Simpson Estate							x
Hypogeophis rostratus		RAN 31114	Mahe	Mt. Simpson Estate							x
Hypogeophis rostratus		RAN 31115	Mahe	Mt. Simpson Estate		MT569246					x
Hypogeophis rostratus		RAN 31116	Mahe	Mt. Simpson Estate							x
Hypogeophis rostratus		RAN 31117	Mahe	Mt. Simpson Estate							x
Hypogeophis rostratus		RAN 31118	Mahe	Mt. Simpson Estate							x
Hypogeophis rostratus		RAN 31119	Mahe	Mt. Simpson Estate							x
Hypogeophis rostratus		RAN 31120	Mahe	Mt. Simpson Estate		MT569219					x
Hypogeophis rostratus		RAN 31121	Mahe	Mt. Simpson Estate							x
Hypogeophis rostratus		RAN 31122	Mahe	Mt. Simpson Estate		MT569220					x
Hypogeophis rostratus		RAN 31122	Mahe	Mt. Simpson Estate							x
Hypogeophis rostratus		RAN 31123	Mahe	Mt. Simpson Estate		MT569238					x
Hypogeophis rostratus		RAN 31124	Mahe	Mt. Simpson Estate							x
Hypogeophis rostratus		RAN 31126	Mahe	Mt. Simpson Estate		MT569247					x
Hypogeophis rostratus		RAN 31127	Mahe	Mt. Simpson Estate							x
Hypogeophis rostratus	UMMZ 177366	RAN 24001	Mahe	Residence Danzilles at sea level	Female
Hypogeophis rostratus	UMMZ 177367	RAN 24002	Mahe	Residence Danzilles at sea level	Female
Hypogeophis rostratus	UMMZ 177368	RAN 24003	Mahe	Residence Danzilles at sea level	Female
Hypogeophis rostratus	UMMZ 177369	RAN 24004	Mahe	Residence Danzilles at sea level	Female
Hypogeophis rostratus	UMMZ 177370	RAN 24005	Mahe	Residence Danzilles at sea level	Female
Hypogeophis rostratus	UMMZ 177371	RAN 24006	Mahe	Residence Danzilles at sea level	Female
Hypogeophis rostratus	UMMZ 177372	RAN 24007	Mahe	Residence Danzilles at sea level	Male
Hypogeophis rostratus	UMMZ 177373	RAN 24008	Mahe	Residence Danzilles at sea level	Female
Hypogeophis rostratus	UMMZ 177374	RAN 24009	Mahe	Residence Danzilles at sea level	Female
Hypogeophis rostratus	UMMZ 177375	RAN 24010	Mahe	Residence Danzilles at sea level	Male
Hypogeophis rostratus	UMMZ 177376	RAN 24011	Mahe	Residence Danzilles at sea level	Female
Hypogeophis rostratus	UMMZ 177377	RAN 24012	Mahe	Residence Danzilles at sea level	Female
Hypogeophis rostratus	UMMZ 177378	RAN 24013	Mahe	Residence Danzilles at sea level	Male
Hypogeophis rostratus	UMMZ 177389	RAN 24032	Mahe	Residence Danzilles at sea level	Female
Hypogeophis rostratus	UMMZ 177392	RAN 24035	Mahe	Residence Danzilles at sea level	Female
Hypogeophis rostratus	UMMZ 177393	RAN 24036	Mahe	Residence Danzilles at sea level	Male
Hypogeophis rostratus	UMMZ 177394	RAN 24037	Mahe	Residence Danzilles at sea level	Female
Hypogeophis rostratus	UMMZ 177395	RAN 24038	Mahe	Residence Danzilles at sea level	Female
Hypogeophis rostratus	UMMZ 177396	RAN 24039	Mahe	Residence Danzilles at sea level	Male
Hypogeophis rostratus	UMMZ 177397	RAN 24040	Mahe	Residence Danzilles at sea level	Female
Hypogeophis rostratus	UMMZ 177398	RAN 24041	Mahe	Residence Danzilles at sea level	Female
Hypogeophis rostratus	UMMZ 177399	RAN 24042	Mahe	Residence Danzilles at sea level	Female
Hypogeophis rostratus	UMMZ 177400	RAN 24043	Mahe	Residence Danzilles at sea level	Male
Hypogeophis rostratus	UMMZ 177401	RAN 24044	Mahe	Residence Danzilles at sea level	Female
Hypogeophis rostratus	UMMZ 177402	RAN 24045	Mahe	Residence Danzilles at sea level	Female
Hypogeophis rostratus	UMMZ 177403	RAN 24046	Mahe	Residence Danzilles at sea level	Male
Hypogeophis rostratus	UMMZ 177404	RAN 24047	Mahe	Residence Danzilles at sea level	Male
Hypogeophis rostratus	UMMZ 177405	RAN 24048	Mahe	Residence Danzilles at sea level	Female
Hypogeophis rostratus	UMMZ 177440	RAN 24095	Mahe	Road to Mare aux Cochons, Upper Mount Simpson Estate	Male
Hypogeophis rostratus	UMMZ 177441	RAN 24096	Mahe	Road to Mare aux Cochons, Upper Mount Simpson Estate	Male
Hypogeophis rostratus	UMMZ 177442	RAN 24097	Mahe	Road to Mare aux Cochons, Upper Mount Simpson Estate	Male
Hypogeophis rostratus	UMMZ 177443	RAN 24098	Mahe	Road to Mare aux Cochons, Upper Mount Simpson Estate	Female
Hypogeophis rostratus	UMMZ 177446	RAN 24117	Mahe	Road to Mare aux Cochons, Upper Mount Simpson Estate	Male
Hypogeophis rostratus	UMMZ 177448	RAN 24121	Mahe	Road to Mare aux Cochons, Upper Mount Simpson Estate	Female
Hypogeophis rostratus	UMMZ 177449	RAN 24122	Mahe	Road to Mare aux Cochons, Upper Mount Simpson Estate	Male
Hypogeophis rostratus	UMMZ 179804	RAN 24272	Mahe	Road to Mare aux Cochons, Upper Mount Simpson Estate	Male
Hypogeophis rostratus	UMMZ 179806	RAN 24281	Mahe	Road to Mare aux Cochons, Upper Mount Simpson Estate	Male
Hypogeophis rostratus	UMMZ 179807	RAN 24282	Mahe	Road to Mare aux Cochons, Upper Mount Simpson Estate	?
Hypogeophis rostratus	UMMZ 179811	RAN 24286	Mahe	Road to Mare aux Cochons, Upper Mount Simpson Estate	Female
Hypogeophis rostratus	UMMZ 179812	RAN 24287	Mahe	Road to Mare aux Cochons, Upper Mount Simpson Estate	Male
Hypogeophis rostratus	UMMZ 179818	RAN 24298	Mahe	Road to Mare aux Cochons, Upper Mount Simpson Estate	Male
Hypogeophis rostratus	UMMZ 179819	RAN 24299	Mahe	Road to Mare aux Cochons, Upper Mount Simpson Estate	Male
Hypogeophis rostratus	UMMZ 179820	RAN 24300	Mahe	Road to Mare aux Cochons, Upper Mount Simpson Estate	?
Hypogeophis rostratus	UMMZ 179821	RAN 24301	Mahe	Road to Mare aux Cochons, Upper Mount Simpson Estate	Male
Hypogeophis rostratus	UMMZ 179822	RAN 24302	Mahe	Road to Mare aux Cochons, Upper Mount Simpson Estate	Female
Hypogeophis rostratus	UMMZ 179823	RAN 24303	Mahe	Road to Mare aux Cochons, Upper Mount Simpson Estate	Female
Hypogeophis rostratus	UMMZ 180643	RAN 25208	Mahe	Road to Mare aux Cochons, Upper Mount Simpson Estate	Female
Hypogeophis rostratus	UMMZ 180644	RAN 25209	Mahe	Road to Mare aux Cochons, Upper Mount Simpson Estate	Female
Hypogeophis rostratus	UMMZ 180645	RAN 25210	Mahe	Road to Mare aux Cochons, Upper Mount Simpson Estate	Female
Hypogeophis rostratus	UMMZ 180646	RAN 25212	Mahe	Road to Mare aux Cochons, Upper Mount Simpson Estate	Female
Hypogeophis rostratus	UMMZ 180647	RAN 25213	Mahe	Road to Mare aux Cochons, Upper Mount Simpson Estate	Male
Hypogeophis rostratus	UMMZ 180648	RAN 25218	Mahe	Road to Mare aux Cochons, Upper Mount Simpson Estate	Female
Hypogeophis rostratus	UMMZ 180650	RAN 25258	Mahe	Road to Mare aux Cochons, Upper Mount Simpson Estate	Male
Hypogeophis rostratus	UMMZ 180651	RAN 25260	Mahe	Road to Mare aux Cochons, Upper Mount Simpson Estate	?
Hypogeophis rostratus	UMMZ 180652	RAN 25262	Mahe	Road to Mare aux Cochons, Upper Mount Simpson Estate	Male
Hypogeophis rostratus	UMMZ 180653	RAN 25265	Mahe	Road to Mare aux Cochons, Upper Mount Simpson Estate	Female
Hypogeophis rostratus	UMMZ 180654	RAN 25266	Mahe	Road to Mare aux Cochons, Upper Mount Simpson Estate	Female
Hypogeophis rostratus	UMMZ 180664	RAN 25351	Mahe	Road to Mare aux Cochons, Upper Mount Simpson Estate	Female
Hypogeophis rostratus	UMMZ 180665	RAN 25357	Mahe	Road to Mare aux Cochons, Upper Mount Simpson Estate	Male
Hypogeophis rostratus	UMMZ 180666	RAN 25747	Mahe	Road to Mare aux Cochons, Upper Mount Simpson Estate	Male
Hypogeophis rostratus	UMMZ 180667	RAN 25748	Mahe	Road to Mare aux Cochons, Upper Mount Simpson Estate	?
Hypogeophis rostratus	UMMZ 180669	RAN 25750	Mahe	Road to Mare aux Cochons, Upper Mount Simpson Estate	?
Hypogeophis rostratus	UMMZ 180670	RAN 25765	Mahe	Road to Mare aux Cochons, Upper Mount Simpson Estate	Female
Hypogeophis rostratus	UMMZ 180672	RAN 25775	Mahe	Road to Mare aux Cochons, Upper Mount Simpson Estate	Female
Hypogeophis rostratus	UMMZ 167754	RAN 22445	Mahe	Trail from Le Niole Reservoir to Trois Frere	Male
Hypogeophis rostratus	UMMZ 167755	RAN 22446	Mahe	Trail from Le Niole Reservoir to Trois Frere	Male
Hypogeophis rostratus	UMMZ 175447	RAN 23701	Mahe	Trail of Trois Frere, Le Niole side	Female
Hypogeophis rostratus	UMMZ 175448	RAN 23702	Mahe	Trail of Trois Frere, Le Niole side	Male
Hypogeophis rostratus	UMMZ 175449	RAN 23703	Mahe	Trail of Trois Frere, Le Niole side	Female
Hypogeophis rostratus	UMMZ 175452	RAN 23714	Mahe	Trail of Trois Frere, Le Niole side	Male
Hypogeophis rostratus	UMMZ 175453	RAN 23715	Mahe	Trail of Trois Frere, Le Niole side	Female
Hypogeophis rostratus	UMMZ 175455	RAN 23717	Mahe	Trail of Trois Frere, Le Niole side	Female
Hypogeophis rostratus	UMMZ 175456	RAN 23719	Mahe	Trail of Trois Frere, Le Niole side	Female
Hypogeophis rostratus	UMMZ 175457	RAN 23721	Mahe	Trail of Trois Frere, Le Niole side	Female
Hypogeophis rostratus	UMMZ 175458	RAN 23722	Mahe	Trail of Trois Frere, Le Niole side	Male
Hypogeophis rostratus	UMMZ 179814	RAN 24291	Mahe	Upper Mount Simpson Estate	?
Hypogeophis rostratus	UMMZ 179815	RAN 24292	Mahe	Upper Mount Simpson Estate	Male
Hypogeophis rostratus	UMMZ 179816	RAN 24296	Mahe	Upper Mount Simpson Estate	?
Hypogeophis rostratus	UMMZ 179817	RAN 24297	Mahe	Upper Mount Simpson Estate	?
Hypogeophis rostratus	UMMZ 179824	RAN 24371	Mahe	Upper Mount Simpson Estate	Female
Hypogeophis rostratus	UMMZ 180639	RAN 25202	Mahe	Upper Mount Simpson Estate	?
Hypogeophis rostratus	UMMZ 180640	RAN 25203	Mahe	Upper Mount Simpson Estate	?
Hypogeophis rostratus	UMMZ 180641	RAN 25204	Mahe	Upper Mount Simpson Estate	?
Hypogeophis rostratus	UMMZ 180642	RAN 25205	Mahe	Upper Mount Simpson Estate	?
Hypogeophis rostratus	UMMZ 180655	RAN 25303	Mahe	Upper Mount Simpson Estate	Female
Hypogeophis rostratus	UMMZ 180656	RAN 25329	Mahe	Upper Mount Simpson Estate	Male
Hypogeophis rostratus	UMMZ 180657	RAN 25330	Mahe	Upper Mount Simpson Estate	?
Hypogeophis rostratus	UMMZ 180658	RAN 25331	Mahe	Upper Mount Simpson Estate	?
Hypogeophis rostratus	UMMZ 180659	RAN 25333	Mahe	Upper Mount Simpson Estate	?
Hypogeophis rostratus	UMMZ 180660	RAN 25334	Mahe	Upper Mount Simpson Estate	?
Hypogeophis rostratus	UMMZ 180661	RAN 25335	Mahe	Upper Mount Simpson Estate	?
Hypogeophis rostratus	UMMZ 180662	RAN 25338	Mahe	Upper Mount Simpson Estate	?
Hypogeophis rostratus	UMMZ 180860	RAN 25332	Mahe	Upper Mount Simpson Estate	?
Hypogeophis rostratus	UMMZ 181380	RAN 26814	Mahe	Upper Mount Simpson Estate	Female
Hypogeophis rostratus	UMMZ 182233	RAN 26845	Mahe	Upper Mount Simpson Estate	?
Hypogeophis rostratus	UMMZ 183035	RAN 25927	Mahe	Upper Mount Simpson Estate	?
Hypogeophis rostratus	UMMZ 183038	RAN 26882	Mahe	Upper Mount Simpson Estate	?
Hypogeophis rostratus	UMMZ 183040	RAN 26884	Mahe	Upper Mount Simpson Estate	?
Hypogeophis rostratus	UMMZ 183041	RAN 26885	Mahe	Upper Mount Simpson Estate	?
Hypogeophis rostratus	UMMZ 145317	RAN 20223	Praslin	Anse Bois de Rose	Female
Hypogeophis rostratus	UMMZ 145318	RAN 20224	Praslin	Anse Bois de Rose	Female
Hypogeophis rostratus	UMMZ 175323	RAN 23569	Praslin	Baie Sainte Anne	Female
Hypogeophis rostratus	UMMZ 175324	RAN 23570	Praslin	Baie Sainte Anne	Female
Hypogeophis rostratus	UMMZ 175325	RAN 23571	Praslin	Baie Sainte Anne	Female
Hypogeophis rostratus	UMMZ 175326	RAN 23572	Praslin	Baie Sainte Anne	Female
Hypogeophis rostratus	UMMZ 175333	RAN 23588	Praslin	Baie Sainte Anne	Male
Hypogeophis rostratus	UMMZ 175334	RAN 23589	Praslin	Baie Sainte Anne	Female
Hypogeophis rostratus	UMMZ 175335	RAN 23590	Praslin	Baie Sainte Anne	Male
Hypogeophis rostratus	UMMZ 175336	RAN 23591	Praslin	Baie Sainte Anne	Female
Hypogeophis rostratus	UMMZ 175337	RAN 23592	Praslin	Baie Sainte Anne	Male
Hypogeophis rostratus	UMMZ 175338	RAN 23593	Praslin	Baie Sainte Anne	Female
Hypogeophis rostratus	UMMZ 175339	RAN 23594	Praslin	Baie Sainte Anne	Female
Hypogeophis rostratus	UMMZ 175382	RAN 23568	Praslin	Baie Sainte Anne	Male
Hypogeophis rostratus	UMMZ 145316	RAN 20220	Praslin	Entrance to Vallee de Mai	Female
Hypogeophis rostratus	UMMZ 145354	RAN 20411	Praslin	Entrance to Vallee de Mai	Male
Hypogeophis rostratus		SM 277	Praslin	Fond Peper		MT569159
Hypogeophis rostratus		SM 279	Praslin	Fond Peper		MT569160
Hypogeophis rostratus		SM 280	Praslin	Fond Peper		MT569167
Hypogeophis rostratus	UMMZ 145571	RAN 20732	Praslin	Grand Anse	Female
Hypogeophis rostratus	UMMZ 175327	RAN 23575	Praslin	Grand Anse	Male
Hypogeophis rostratus	UMMZ 175328	RAN 23576	Praslin	Grand Anse	Male
Hypogeophis rostratus	UMMZ 175329	RAN 23577	Praslin	Grand Anse	Female
Hypogeophis rostratus	UMMZ 175330	RAN 23578	Praslin	Grand Anse	Female
Hypogeophis rostratus	UMMZ 175331	RAN 23579	Praslin	Grand Anse	Female
Hypogeophis rostratus	UMMZ 175332	RAN 23580	Praslin	Grand Anse	Female
Hypogeophis rostratus	UMMZ 175371	RAN 23638	Praslin	Grand Anse	Male
Hypogeophis rostratus	UMMZ 175373	RAN 23640	Praslin	Grand Anse	Female
Hypogeophis rostratus	UMMZ 175374	RAN 23641	Praslin	Grand Anse	Female
Hypogeophis rostratus	UMMZ 175375	RAN 23642	Praslin	Grand Anse	Male
Hypogeophis rostratus	UMMZ 175377	RAN 23644	Praslin	Grand Anse	Female
Hypogeophis rostratus	UMMZ 175378	RAN 23645	Praslin	Grand Anse	Male
Hypogeophis rostratus	UMMZ 175379	RAN 23647	Praslin	Grand Anse	Male
Hypogeophis rostratus	UMMZ 175383	RAN 23581	Praslin	Grand Anse	Female
Hypogeophis rostratus	UMMZ 145275	RAN 20339	Praslin	Grand Anse coconut plain	Female
Hypogeophis rostratus	UMMZ 145277	RAN 20342	Praslin	Grand Anse coconut plain	Female
Hypogeophis rostratus	UMMZ 145284	RAN 20353	Praslin	Grand Anse coconut plain	Male
Hypogeophis rostratus	UMMZ 145285	RAN 20356	Praslin	Grand Anse coconut plain	Male
Hypogeophis rostratus	UMMZ 145286	RAN 20357	Praslin	Grand Anse coconut plain	Male
Hypogeophis rostratus	UMMZ 145287	RAN 20358	Praslin	Grand Anse coconut plain	Male
Hypogeophis rostratus	UMMZ 145288	RAN 20360	Praslin	Grand Anse coconut plain	Male
Hypogeophis rostratus	UMMZ 145289	RAN 20362	Praslin	Grand Anse coconut plain	Male
Hypogeophis rostratus	UMMZ 145290	RAN 20364	Praslin	Grand Anse coconut plain	Female
Hypogeophis rostratus	UMMZ 145291	RAN 20365	Praslin	Grand Anse coconut plain	Male
Hypogeophis rostratus	UMMZ 145292	RAN 20366	Praslin	Grand Anse coconut plain	Female
Hypogeophis rostratus	UMMZ 145293	RAN 20367	Praslin	Grand Anse coconut plain	Female
Hypogeophis rostratus	UMMZ 145294	RAN 20368	Praslin	Grand Anse coconut plain	Female
Hypogeophis rostratus	UMMZ 145295	RAN 20370	Praslin	Grand Anse coconut plain	Male
Hypogeophis rostratus	UMMZ 145298	RAN 20373	Praslin	Grand Anse coconut plain	Female
Hypogeophis rostratus	UMMZ 145299	RAN 20375	Praslin	Grand Anse coconut plain	Female
Hypogeophis rostratus	UMMZ 145300	RAN 20376	Praslin	Grand Anse coconut plain	Male
Hypogeophis rostratus	UMMZ 145301	RAN 20378	Praslin	Grand Anse coconut plain	Female
Hypogeophis rostratus	UMMZ 145326	RAN 20243	Praslin	Grand Anse Coconut plain	Male
Hypogeophis rostratus	UMMZ 145329	RAN 20246	Praslin	Grand Anse Coconut plain	Female
Hypogeophis rostratus	UMMZ 145330	RAN 20248	Praslin	Grand Anse Coconut plain	Male
Hypogeophis rostratus	UMMZ 145331	RAN 20250	Praslin	Grand Anse Coconut plain	Female
Hypogeophis rostratus	UMMZ 145332	RAN 20251	Praslin	Grand Anse Coconut plain	Male
Hypogeophis rostratus	UMMZ 145334	RAN 20254	Praslin	Grand Anse Coconut plain	Male
Hypogeophis rostratus	UMMZ 145335	RAN 20255	Praslin	Grand Anse Coconut plain	Male
Hypogeophis rostratus	UMMZ 145336	RAN 20256	Praslin	Grand Anse Coconut plain	Male
Hypogeophis rostratus	UMMZ 145337	RAN 20258	Praslin	Grand Anse Coconut plain	?
Hypogeophis rostratus	UMMZ 145338	RAN 20260	Praslin	Grand Anse Coconut plain	Female
Hypogeophis rostratus	UMMZ 145340	RAN 20263	Praslin	Grand Anse Coconut plain	Male
Hypogeophis rostratus	UMMZ 145342	RAN 20265	Praslin	Grand Anse Coconut plain	Male
Hypogeophis rostratus	UMMZ 145344	RAN 20268	Praslin	Grand Anse Coconut plain	Male
Hypogeophis rostratus	UMMZ 145347	RAN 20271	Praslin	Grand Anse Coconut plain	Female
Hypogeophis rostratus	UMMZ 145348	RAN 20275	Praslin	Grand Anse Coconut plain	Female
Hypogeophis rostratus	UMMZ 145349	RAN 20276	Praslin	Grand Anse Coconut plain	Female
Hypogeophis rostratus	UMMZ 145350	RAN 20280	Praslin	Grand Anse Coconut plain	Male
Hypogeophis rostratus	UMMZ 145351	RAN 20281	Praslin	Grand Anse Coconut plain	Male
Hypogeophis rostratus	UMMZ 145325	RAN 20241	Praslin	La Plaine Hollandaise	Male
Hypogeophis rostratus	UMMZ 145356	RAN 20424	Praslin	La Plaine Hollandaise	Male
Hypogeophis rostratus	UMMZ 145357	RAN 20425	Praslin	La Plaine Hollandaise	Male
Hypogeophis rostratus	UMMZ 145358	RAN 20426	Praslin	La Plaine Hollandaise	Female
Hypogeophis rostratus	UMMZ 145359	RAN 20427	Praslin	La Plaine Hollandaise	Female
Hypogeophis rostratus	UMMZ 145360	RAN 20428	Praslin	La Plaine Hollandaise	Female
Hypogeophis rostratus	UMMZ 145361	RAN 20429	Praslin	La Plaine Hollandaise	Male
Hypogeophis rostratus	UMMZ 145362	RAN 20430	Praslin	La Plaine Hollandaise	Male
Hypogeophis rostratus	UMMZ 145363	RAN 20431	Praslin	La Plaine Hollandaise	Male
Hypogeophis rostratus	UMMZ 146834	RAN 21868	Praslin	La Plaine Hollandaise	Female
Hypogeophis rostratus	UMMZ 200500	RAN 31756	Praslin	La Plaine Hollandaise		MT569158	MT569262		MT569331	MT569286	x
Hypogeophis rostratus	UMMZ 200490	RAN 31660	Praslin	Vallee De Mai		MT569168	MT569259	MT569302	MT569328	MT569283	x
Hypogeophis rostratus		SM 475	Praslin	Zimbabwe		MT569166		MT569318
Hypogeophis rostratus		SM 476	Praslin	Zimbabwe		MT569156	MT569271
Hypogeophis rostratus	UMMZ 200434	RAN 31552	Sainte Anne	SW side of island							x
Hypogeophis rostratus	UMMZ 200435	RAN 31554	Sainte Anne	SW side of island		MT569201					x
Hypogeophis rostratus	UMMZ 200436	RAN 31556	Sainte Anne	SW side of island		MT569202					x
Hypogeophis rostratus	UMMZ 200437	RAN 31560	Sainte Anne	SW side of island	Female						x
Hypogeophis rostratus	UMMZ 200439	RAN 31562	Sainte Anne	SW side of island		MT569211	MT569257	MT569300	MT569326	MT569281
Hypogeophis rostratus	UMMZ 200444	RAN 31571	Sainte Anne	SW side of island		MT569212	MT569258	MT569301	MT569327	MT569282
Hypogeophis rostratus	UMMZ 200445	RAN 31572	Sainte Anne	SW side of island							x
Hypogeophis rostratus	UMMZ 200446	RAN 31573	Sainte Anne	SW side of island	Female	MT569179					x
Hypogeophis rostratus	UMMZ 200447	RAN 31574	Sainte Anne	SW side of island	Male	MT569180					x
Hypogeophis rostratus	UMMZ 200448	RAN 31575	Sainte Anne	SW side of island							x
Hypogeophis rostratus	UMMZ 200449	RAN 31576	Sainte Anne	SW side of island							x
Hypogeophis rostratus	UMMZ 200450	RAN 31577	Sainte Anne	SW side of island		MT569178					x
Hypogeophis rostratus	UMMZ 200451	RAN 31578	Sainte Anne	SW side of island							x
Hypogeophis rostratus	UMMZ 200452	RAN 31579	Sainte Anne	SW side of island		MT569203					x
Hypogeophis rostratus	UMMZ 200453	RAN 31580	Sainte Anne	SW side of island		MT569204					x
Hypogeophis rostratus	UMMZ 200454	RAN 31581	Sainte Anne	SW side of island							x
Hypogeophis rostratus	UMMZ 200455	RAN 31582	Sainte Anne	SW side of island							x
Hypogeophis rostratus	UMMZ 200457	RAN 31584	Sainte Anne	SW side of island							x
Hypogeophis rostratus	UMMZ 200459	RAN 31586	Sainte Anne	SW side of island		MT569181					x
Hypogeophis rostratus	UMMZ 200460	RAN 31587	Sainte Anne	SW side of island		MT569205					x
Hypogeophis rostratus	UMMZ 200461	RAN 31588	Sainte Anne	SW side of island	Male	MT569206					x
Hypogeophis rostratus	UMMZ 200577	RAN 34297	Sainte Anne	SW side of island							x
Hypogeophis rostratus	UMMZ 200578	RAN 34299	Sainte Anne	SW side of island							x
Hypogeophis rostratus	UMMZ 200579	RAN 34301	Sainte Anne	SW side of island							x
Hypogeophis rostratus	UMMZ 221082	RAN 34298	Sainte Anne	SW side of island							x
Hypogeophis rostratus	UMMZ 193021	RAN 31324	Silhouette	Anse Lascars							x
Hypogeophis rostratus	UMMZ 193022	RAN 31325	Silhouette	Anse Lascars		MT569248					x
Hypogeophis rostratus	UMMZ 193023	RAN 31326	Silhouette	Anse Lascars		MT569198					x
Hypogeophis rostratus	UMMZ 193024	RAN 31327	Silhouette	Anse Lascars		MT569199					x
Hypogeophis rostratus	UMMZ 193025	RAN 31328	Silhouette	Anse Lascars		MT569233					x
Hypogeophis rostratus	UMMZ 193072	RAN 31375	Silhouette	Anse Lascars		MT569192					x
Hypogeophis rostratus	UMMZ 193073	RAN 31376	Silhouette	Anse Lascars		MT569225					x
Hypogeophis rostratus	UMMZ 193074	RAN 31377	Silhouette	Anse Lascars		MT569197					x
Hypogeophis rostratus	UMMZ 193075	RAN 31378	Silhouette	Anse Lascars		MT569226					x
Hypogeophis rostratus		SM 229	Silhouette	Anse Mondon Trail		MT569194	MT569264	MT569306	MT569333
Hypogeophis rostratus		SM 230	Silhouette	Anse Mondon Trail		MT569208
Hypogeophis rostratus		SM 232	Silhouette	Anse Mondon Trail		MT569250
Hypogeophis rostratus		SM 207	Silhouette	Below Jardin Marron		MT569207
Hypogeophis rostratus	UMMZ 193056	RAN 31359	Silhouette	Gratte Fess TR							x
Hypogeophis rostratus	UMMZ 193057	RAN 31360	Silhouette	Gratte Fess TR							x
Hypogeophis rostratus	UMMZ 193058	RAN 31361	Silhouette	Gratte Fess TR							x
Hypogeophis rostratus	UMMZ 193059	RAN 31362	Silhouette	Gratte Fess TR							x
Hypogeophis rostratus	UMMZ 193060	RAN 31363	Silhouette	Gratte Fess TR							x
Hypogeophis rostratus	UMMZ 192880	RAN 31437	Silhouette	Gratte Fess, Grande Barbe side		MT569229					x
Hypogeophis rostratus	UMMZ 192881	RAN 31438	Silhouette	Gratte Fess, Grande Barbe side							x
Hypogeophis rostratus	UMMZ 192882	RAN 31439	Silhouette	Gratte Fess, Grande Barbe side							x
Hypogeophis rostratus	UMMZ 192883	RAN 31440	Silhouette	Gratte Fess, Grande Barbe side							x
Hypogeophis rostratus	UMMZ 192884	RAN 31441	Silhouette	Gratte Fess, Grande Barbe side							x
Hypogeophis rostratus	UMMZ 192885	RAN 31442	Silhouette	Gratte Fess, Grande Barbe side							x
Hypogeophis rostratus	UMMZ 192886	RAN 31443	Silhouette	Gratte Fess, Grande Barbe side		MT569235					x
Hypogeophis rostratus	UMMZ 192887	RAN 31444	Silhouette	Gratte Fess, Grande Barbe side							x
Hypogeophis rostratus	UMMZ 192888	RAN 31445	Silhouette	Gratte Fess, Grande Barbe side							x
Hypogeophis rostratus	UMMZ 192889	RAN 31446	Silhouette	Gratte Fess, Grande Barbe side		MT569228					x
Hypogeophis rostratus	UMMZ 192890	RAN 31447	Silhouette	Gratte Fess, Grande Barbe side		MT569213					x
Hypogeophis rostratus	UMMZ 192891	RAN 31448	Silhouette	Gratte Fess, Grande Barbe side							x
Hypogeophis rostratus	UMMZ 192892	RAN 31449	Silhouette	Gratte Fess, Grande Barbe side		MT569230					x
Hypogeophis rostratus	UMMZ 192893	RAN 31450	Silhouette	Gratte Fess, Grande Barbe side							x
Hypogeophis rostratus	UMMZ 192978	RAN 31454	Silhouette	Gratte Fess, Grande Barbe side							x
Hypogeophis rostratus	UMMZ 192979	RAN 31455	Silhouette	Gratte Fess, Grande Barbe side		MT569227					X
Hypogeophis rostratus	UMMZ 192980	RAN 31456	Silhouette	Gratte Fess, Grande Barbe side							x
Hypogeophis rostratus	UMMZ 192981	RAN 31457	Silhouette	Gratte Fess, Grande Barbe side		MT569200					x
Hypogeophis rostratus	UMMZ 192982	RAN 31458	Silhouette	Gratte Fess, Grande Barbe side							x
Hypogeophis rostratus	UMMZ 192983	RAN 31459	Silhouette	Gratte Fess, Grande Barbe side							x
Hypogeophis rostratus	UMMZ 192984	RAN 31460	Silhouette	Gratte Fess, Grande Barbe side		MT569193					x
Hypogeophis rostratus	UMMZ 192985	RAN 31461	Silhouette	Gratte Fess, Grande Barbe side		MT569236					x
Hypogeophis rostratus	UMMZ 192986	RAN 31462	Silhouette	Gratte Fess, Grande Barbe side							x
Hypogeophis rostratus	UMMZ 192987	RAN 31463	Silhouette	Gratte Fess, Grande Barbe side		MT569234					x
Hypogeophis rostratus	UMMZ 192988	RAN 31464	Silhouette	Gratte Fess, Grande Barbe side							x
Hypogeophis rostratus		RAN 31128	Silhouette	Gratte Fess, Grande Barbe side							x
Hypogeophis rostratus		RAN 31129	Silhouette	Gratte Fess, Grande Barbe side		MT569196					x
Hypogeophis rostratus		RAN 31130	Silhouette	Gratte Fess, Grande Barbe side		MT569232					x
Hypogeophis rostratus		RAN 31131	Silhouette	Gratte Fess, Grande Barbe side		MT569191					x
Hypogeophis rostratus	UMMZ 192896	RAN 31411	Silhouette	Gratte Fess, La Passe Side							x
Hypogeophis rostratus	UMMZ 192897	RAN 31412	Silhouette	Gratte Fess, La Passe Side							x
Hypogeophis rostratus	UMMZ 192898	RAN 31413	Silhouette	Gratte Fess, La Passe Side							x
Hypogeophis rostratus	UMMZ 192899	RAN 31414	Silhouette	Gratte Fess, La Passe Side							x
Hypogeophis rostratus	UMMZ 192900	RAN 31415	Silhouette	Gratte Fess, La Passe Side							x
Hypogeophis rostratus	UMMZ 192901	RAN 31416	Silhouette	Gratte Fess, La Passe Side							x
Hypogeophis rostratus	UMMZ 192902	RAN 31417	Silhouette	Gratte Fess, La Passe Side							x
Hypogeophis rostratus	UMMZ 192904	RAN 31419	Silhouette	Gratte Fess, La Passe Side							x
Hypogeophis rostratus	UMMZ 192905	RAN 31420	Silhouette	Gratte Fess, La Passe Side							x
Hypogeophis rostratus	UMMZ 192906	RAN 31421	Silhouette	Gratte Fess, La Passe Side							x
Hypogeophis rostratus	UMMZ 192907	RAN 31422	Silhouette	Gratte Fess, La Passe Side							x
Hypogeophis rostratus	UMMZ 192908	RAN 31423	Silhouette	Gratte Fess, La Passe Side							x
Hypogeophis rostratus	UMMZ 192909	RAN 31424	Silhouette	Gratte Fess, La Passe Side							x
Hypogeophis rostratus	UMMZ 192958	RAN 31404	Silhouette	Gratte Fess, La Passe Side							x
Hypogeophis rostratus	UMMZ 192959	RAN 31405	Silhouette	Gratte Fess, La Passe Side							x
Hypogeophis rostratus	UMMZ 192960	RAN 31406	Silhouette	Gratte Fess, La Passe Side							x
Hypogeophis rostratus	UMMZ 192961	RAN 31407	Silhouette	Gratte Fess, La Passe Side							x
Hypogeophis rostratus	UMMZ 192962	RAN 31408	Silhouette	Gratte Fess, La Passe Side							x
Hypogeophis rostratus	UMMZ 192963	RAN 31409	Silhouette	Gratte Fess, La Passe Side		MT569231	MT569255	MT569298	MT569324	MT569279	x
Hypogeophis rostratus	UMMZ 192964	RAN 31410	Silhouette	Gratte Fess, La Passe Side		MT569240	MT569256	MT569299	MT569325	MT569280	x
Hypogeophis rostratus		RAN 31224	Silhouette	Gratte Fess, La Passe Side							x
Hypogeophis rostratus		RAN 31225	Silhouette	Gratte Fess, La Passe Side							x
Hypogeophis rostratus		RAN 31226	Silhouette	Gratte Fess, La Passe Side							x
Hypogeophis rostratus		RAN 31230	Silhouette	Gratte Fess, La Passe Side							x
Hypogeophis rostratus		RAN 31231	Silhouette	Gratte Fess, La Passe Side							x
Hypogeophis rostratus		RAN 31232	Silhouette	Gratte Fess, La Passe Side							x
Hypogeophis rostratus		RAN 31233	Silhouette	Gratte Fess, La Passe Side							x
Hypogeophis rostratus		RAN 31234	Silhouette	Gratte Fess, La Passe Side							x
Hypogeophis rostratus	UMMZ 146074	RAN 21107	Silhouette	Jardin Marron	Male
Hypogeophis rostratus	UMMZ 167765	RAN 22485	Silhouette	Jardin Marron	Male
Hypogeophis rostratus		SM 209	Silhouette	Jardin Marron		MT569249
Hypogeophis rostratus	UMMZ 180221	RAN 24804	Silhouette	La Passe	Female
Hypogeophis rostratus	UMMZ 146108	RAN 21126	Silhouette	La Passe to Grand Barbe	Male
Hypogeophis rostratus	UMMZ 146109	RAN 21128	Silhouette	La Passe to Grand Barbe	Female
Hypogeophis rostratus	UMMZ 167758	RAN 22453	Silhouette	Mare Aux Cochon	Male
Hypogeophis rostratus	UMMZ 167760	RAN 22475	Silhouette	Mare Aux Cochon	Male
Hypogeophis rostratus	UMMZ 167761	RAN 22476	Silhouette	Mare Aux Cochon	Male
Hypogeophis rostratus	UMMZ 167762	RAN 22477	Silhouette	Mare Aux Cochon	Male
Hypogeophis rostratus	UMMZ 167763	RAN 22478	Silhouette	Mare Aux Cochon	Female
Hypogeophis rostratus	UMMZ 167764	RAN 22479	Silhouette	Mare Aux Cochon	Female
Hypogeophis rostratus	UMMZ 167787	RAN 22616	Silhouette	Mare Aux Cochon	Male
Hypogeophis rostratus	UMMZ 167788	RAN 22617	Silhouette	Mare Aux Cochon	Female
Hypogeophis rostratus	UMMZ 167789	RAN 22618	Silhouette	Mare Aux Cochon	Female
Hypogeophis rostratus	UMMZ 167790	RAN 22619	Silhouette	Mare Aux Cochon	Female
Hypogeophis rostratus	UMMZ 167791	RAN 22620	Silhouette	Mare Aux Cochon	Female
Hypogeophis rostratus		SM 410	Silhouette	Mare Aux Cochon		MT569237	MT569270	MT569312	MT569338	MT569291
Hypogeophis rostratus	UMMZ 179842	RAN 24576	Silhouette	Scott Vale	Female
Hypogeophis rostratus	UMMZ 179844	RAN 24578	Silhouette	Scott Vale	Male
Hypogeophis rostratus	UMMZ 179845	RAN 24579	Silhouette	Scott Vale	Male
Hypogeophis rostratus	UMMZ 179846	RAN 24580	Silhouette	Scott Vale	Male
Hypogeophis rostratus	UMMZ 179847	RAN 24581	Silhouette	Scott Vale	Female
Hypogeophis rostratus	UMMZ 179848	RAN 24582	Silhouette	Scott Vale	Female
Hypogeophis rostratus	UMMZ 179853	RAN 24587	Silhouette	Scott Vale	Male
Hypogeophis rostratus	UMMZ 179854	RAN 24588	Silhouette	Scott Vale	Female
Hypogeophis rostratus	UMMZ 179855	RAN 24589	Silhouette	Scott Vale	Male
Hypogeophis rostratus	UMMZ 179856	RAN 24590	Silhouette	Scott Vale	Male
Hypogeophis rostratus	UMMZ 179857	RAN 24591	Silhouette	Scott Vale	Female
Hypogeophis rostratus	UMMZ 179858	RAN 24592	Silhouette	Scott Vale	Female
Hypogeophis rostratus	UMMZ 179859	RAN 24593	Silhouette	Scott Vale	Male
Hypogeophis rostratus	UMMZ 146107	RAN 21124	Silhouette	Trail from Jardin Marron to Grand Barbe	Female
Hypogeophis rostratus	UMMZ 179878	RAN 24837	Silhouette	Trail from La Passe to Grand Barbe	Male
Hypogeophis rostratus	UMMZ 179880	RAN 24839	Silhouette	Trail from La Passe to Grand Barbe	Male
Hypogeophis rostratus	UMMZ 179882	RAN 24841	Silhouette	Trail from La Passe to Grand Barbe	Male
Hypogeophis rostratus	UMMZ 179883	RAN 24842	Silhouette	Trail from La Passe to Grand Barbe	Female
Hypogeophis rostratus	UMMZ 179884	RAN 24843	Silhouette	Trail from La Passe to Grand Barbe	Male
Hypogeophis rostratus	UMMZ 179885	RAN 24844	Silhouette	Trail from La Passe to Grand Barbe	Male
Hypogeophis rostratus	UMMZ 179886	RAN 24845	Silhouette	Trail from La Passe to Grand Barbe	Male
Hypogeophis rostratus	UMMZ 179887	RAN 24846	Silhouette	Trail from La Passe to Grand Barbe	Female
Hypogeophis rostratus	UMMZ 179888	RAN 24847	Silhouette	Trail from La Passe to Grand Barbe	?
Hypogeophis rostratus	UMMZ 179889	RAN 24848	Silhouette	Trail from La Passe to Grand Barbe	Male
Hypogeophis rostratus	UMMZ 179890	RAN 24849	Silhouette	Trail from La Passe to Grand Barbe	Male
Hypogeophis rostratus	UMMZ 179891	RAN 24850	Silhouette	Trail from La Passe to Grand Barbe	Male
Hypogeophis rostratus	UMMZ 179892	RAN 24851	Silhouette	Trail from La Passe to Grand Barbe	Male
Hypogeophis rostratus	UMMZ 179893	RAN 24852	Silhouette	Trail from La Passe to Grand Barbe	Male
Hypogeophis rostratus		RAN 25166	Silhouette	Trail from La Passe to Gratte Fesse							x
Hypogeophis rostratus		RAN 25167	Silhouette	Trail from La Passe to Gratte Fesse							x
Hypogeophis rostratus		RAN 25181	Silhouette	Trail from La Passe to Gratte Fesse							x
Hypogeophis rostratus	UMMZ 181332	RAN 25502	Silhouette	Trail from La Passe to Jardin Marron							x
Hypogeophis rostratus		RAN 25503	Silhouette	Trail from La Passe to Jardin Marron							x
Hypogeophis rostratus	UMMZ 167702	RAN 22285	Ste Anne	South side of island	Male
Hypogeophis rostratus	UMMZ 167703	RAN 22286	Ste Anne	South side of island	Male
Hypogeophis rostratus	UMMZ 167704	RAN 22287	Ste Anne	South side of island	Female
Hypogeophis rostratus	UMMZ 167706	RAN 22289	Ste Anne	South side of island	Male
Hypogeophis rostratus	UMMZ 167707	RAN 22290	Ste Anne	South side of island	Female
Hypogeophis rostratus	UMMZ 167708	RAN 22291	Ste Anne	South side of island	Female
Hypogeophis rostratus	UMMZ 167709	RAN 22292	Ste Anne	South side of island	Male
Hypogeophis rostratus	UMMZ 167710	RAN 22293	Ste Anne	South side of island	Male
Hypogeophis rostratus	UMMZ 200440	RAN 31567	Ste Anne	SW side of island	Female
Hypogeophis rostratus	UMMZ 200441	RAN 31568	Ste Anne	SW side of island	Male
Hypogeophis rostratus	UMMZ 200442	RAN 31569	Ste Anne	SW side of island	Female
Hypogeophis rostratus	UMMZ 200443	RAN 31570	Ste Anne	SW side of island	Female
Hypogeophis rostratus	UMMZ 200462	RAN 31589	Ste Anne	SW side of island	Female
Samples with a RAN field tag number were collected between 1981 and 1991 and samples with an SM field tag number were collected between 2013 and 2015.
