# Supplementary material for: The roles of vicariance and isolation by distance in shaping biotic diversification across an ancient archipelago: evidence from a Seychelles caecilian amphibian
Source: BMC Evol Biol. 2020 Aug 26;20:110. doi: 10.1186/s12862-020-01673-w (PMC7448330; doi:10.1186/s12862-020-01673-w)
Supplement: Supplementary file 3 — Additional file 3. Results of the final five independent IMa runs. [file 12862_2020_1673_MOESM3_ESM.xlsx]

## Sheet: Summary of IMa results
Run 1	Northern island + Frégate Effective Population Size Ne	Southern island Effective Population Size Ne	Ancestral Effective Population size of H. rostratus Ne	Effective Number of Migrants (2 Nm) into northern island + Frégate group	Effective Number of Migrants (2 Nm) into southern island group	Time since divergence T		Caption
All	1.106	0.91	0.287	0 (ns)	0.483 (ns)	0.4485		Estimates and 95% highest posterior densities (HPD) for the IMa analyses (-q7 -m5 -t3) = 5 independent runs.
Low [95% HPD]	0.489	0.411	0			0.1905		Data are not absolute values because the only gene for which a rate of evolution was available (cytb) was removed from final analyses (see main text for full details)
High [95% HPD]	2.488	2.042	1.774			2.998		ns = not significantly different from zero based on the LLR test
								T estimate = HiPt
Run 2	Northern island + Frégate Effective Population Size Ne	Southern island Effective Population Size Ne	Ancestral Effective Population size of H. rostratus Ne	Effective Number of Migrants (2 Nm) into northern island + Frégate group	Effective Number of Migrants (2 Nm) into southern island group	Time since divergence T
All	1.099	0.905	0.299	0 (ns)	0.496 (ns)	0.4515
Low [95% HPD]	0.492	0.41	0			0.1905
High [95% HPD]	2.487	2.035	1.797			2.998
Run 3	Northern island + Frégate Effective Population Size Ne	Southern island Effective Population Size Ne	Ancestral Effective Population size of H. rostratus Ne	Effective Number of Migrants (2 Nm) into northern island + Frégate group	Effective Number of Migrants (2 Nm) into southern island group	Time since divergence T
All	1.103	0.903	0.288	0 (ns)	0.483 (ns)	0.4515
Low [95% HPD]	0.491	0.411	0			0.1905
High [95% HPD]	2.486	2.037	1.777			2.998
Run 4	Northern island + Frégate Effective Population Size Ne	Southern island Effective Population Size Ne	Ancestral Effective Population size of H. rostratus Ne	Effective Number of Migrants (2 Nm) into northern island + Frégate group	Effective Number of Migrants (2 Nm) into southern island group	Time since divergence T
All	1.103	0.902	0.291	0 (ns)	0.482 (ns)	0.4545
Low [95% HPD]	0.493	0.413	0			0.1905
High [95% HPD]	2.49	2.032	1.792			2.998
Run 5	Northern island + Frégate Effective Population Size Ne	Southern island Effective Population Size Ne	Ancestral Effective Population size of H. rostratus Ne	Effective Number of Migrants (2 Nm) into northern island + Frégate group	Effective Number of Migrants (2 Nm) into southern island group	Time since divergence T
All	1.102	0.9	0.277	0 (ns)	0.493 (ns)	0.4335
Low [95% HPD]	0.489	0.41	0			0.1905
High [95% HPD]	2.488	2.037	1.781			2.998

## Sheet: t0 - histogram
Run 1	Run 2	Run 3	Run 4	Run 5
0	0	0	0	0
0	0	0	0	0
0	0	0	0	0
0	0	0	0	0
0	0	0	0	0
0	0	0	0	0
0	0	0	0	0
0	0	0	0	0
0	0	0	0	0
0	0	0	0	0
0	0	0	0	0
0	0	0	0	0
0.0001111	0	0	0	0
0.0003333	0	0.0002222	0	0.0004444
0.0004444	0	0	0	0.0004444
0.0002222	0	0	0	0.0001111
0	0	0.0002222	0.0003333	0
0.0002222	0.0001111	0.0003333	0.0001111	0.0005556
0.0002222	0	0.0001111	0.0002222	0.0001111
0.0003333	0.0003333	0.0001111	0	0.0005556
0.0006667	0	0	0.0003333	0.0002222
0.0007778	0.0007778	0.0004444	0.0003333	0.0005556
0.0007778	0.0004444	0.001	0.0001111	0.0006667
0.001556	0.001333	0.0003333	0.0006667	0.0008889
0.0008889	0.0004444	0.001444	0.001556	0.001333
0.0006667	0.001222	0.001222	0.001667	0.002222
0.001333	0.002	0.002111	0.002	0.002556
0.002667	0.001111	0.002333	0.002222	0.003
0.003444	0.002556	0.003222	0.003333	0.002222
0.003111	0.003556	0.002667	0.003111	0.003
0.003333	0.004667	0.004111	0.004111	0.004889
0.004	0.005222	0.005	0.005333	0.003778
0.007111	0.007222	0.005	0.005556	0.005333
0.006667	0.007111	0.007222	0.005556	0.006778
0.008111	0.01078	0.008	0.009333	0.008889
0.01256	0.008889	0.008	0.009556	0.009444
0.01278	0.01189	0.01133	0.01144	0.01244
0.01722	0.01278	0.01167	0.01378	0.01356
0.01533	0.01444	0.01189	0.01311	0.01656
0.01556	0.01911	0.01622	0.01811	0.01689
0.02	0.01933	0.01922	0.022	0.02222
0.02422	0.02244	0.01922	0.02333	0.025
0.02711	0.02922	0.023	0.026	0.02378
0.03256	0.03222	0.02944	0.02889	0.03022
0.03278	0.03833	0.03044	0.03344	0.03144
0.03311	0.03622	0.03844	0.03633	0.03489
0.04222	0.03556	0.03911	0.04089	0.04411
0.047	0.04967	0.04611	0.04744	0.04989
0.05322	0.04967	0.049	0.05378	0.05333
0.06033	0.05633	0.05422	0.06256	0.05256
0.06711	0.06256	0.06567	0.06611	0.06489
0.07156	0.067	0.07056	0.07067	0.07022
0.07589	0.07889	0.07344	0.07289	0.06733
0.08211	0.09056	0.07411	0.08433	0.07844
0.08989	0.09489	0.09178	0.09378	0.09422
0.09644	0.1004	0.094	0.1014	0.09411
0.1067	0.1037	0.104	0.1059	0.1024
0.118	0.112	0.1109	0.1232	0.1127
0.1267	0.1238	0.1168	0.1229	0.1258
0.144	0.1338	0.1381	0.1368	0.1433
0.1483	0.1522	0.1388	0.1437	0.1354
0.1719	0.1573	0.1438	0.1576	0.1567
0.1783	0.1798	0.1706	0.1647	0.1753
0.183	0.184	0.1758	0.1811	0.1814
0.2022	0.1997	0.1818	0.1976	0.1869
0.203	0.2144	0.2078	0.1976	0.1981
0.2172	0.2064	0.2123	0.2156	0.2217
0.2334	0.2377	0.2268	0.2488	0.2346
0.2481	0.2304	0.242	0.2297	0.2357
0.2559	0.25	0.2622	0.2698	0.2528
0.2783	0.2712	0.2726	0.2677	0.2771
0.2961	0.2761	0.2913	0.2761	0.2857
0.3029	0.2992	0.292	0.2948	0.3041
0.3266	0.3066	0.3162	0.3089	0.3144
0.3431	0.3327	0.332	0.3332	0.3451
0.3653	0.3558	0.3489	0.338	0.3531
0.3619	0.359	0.3619	0.3654	0.3716
0.3801	0.3798	0.3678	0.3747	0.3744
0.4107	0.4002	0.3972	0.3909	0.3822
0.4252	0.4097	0.4249	0.4061	0.4248
0.4307	0.4324	0.4289	0.4473	0.457
0.4567	0.4521	0.4656	0.4371	0.4337
0.4689	0.462	0.4548	0.4858	0.4664
0.4891	0.4849	0.4876	0.482	0.5038
0.5159	0.4941	0.5091	0.4952	0.5023
0.5334	0.5148	0.5357	0.521	0.5303
0.5456	0.5379	0.5339	0.5474	0.5382
0.5697	0.5386	0.5504	0.5549	0.5697
0.5713	0.5648	0.584	0.5569	0.5878
0.5836	0.5974	0.5967	0.5984	0.6018
0.6097	0.606	0.6173	0.6138	0.6289
0.6361	0.6072	0.611	0.6388	0.6288
0.6371	0.6596	0.6658	0.6658	0.6494
0.6679	0.6741	0.6783	0.6542	0.6679
0.7139	0.7048	0.6849	0.6868	0.6869
0.6939	0.6934	0.7057	0.6923	0.6812
0.7361	0.7113	0.7076	0.702	0.7078
0.7456	0.7289	0.7373	0.6958	0.7199
0.7468	0.7617	0.7393	0.7307	0.7396
0.7861	0.7518	0.7592	0.7804	0.7708
0.7927	0.7677	0.7708	0.7767	0.7828
0.8027	0.7832	0.8041	0.8002	0.7982
0.8182	0.8101	0.8021	0.8001	0.8047
0.8312	0.8297	0.8421	0.8271	0.8279
0.8504	0.8453	0.8512	0.8342	0.8297
0.8613	0.8649	0.8507	0.8638	0.8552
0.8624	0.8528	0.8846	0.8833	0.868
0.914	0.8688	0.8721	0.9023	0.9001
0.9134	0.873	0.9138	0.9022	0.8964
0.9319	0.924	0.9164	0.9322	0.8941
0.9318	0.9309	0.9341	0.9186	0.9193
0.9413	0.9338	0.9172	0.952	0.9357
0.9687	0.9251	0.9719	0.9244	0.9548
0.9489	0.9738	0.9649	0.9721	0.9702
1.006	0.9659	0.9779	0.9742	0.9934
1.03	0.951	0.9862	0.9841	1.011
1.008	0.9963	1.033	1.012	0.9999
0.9941	1.013	1.025	1.008	1.009
1.048	1.011	1.037	1.025	1.056
1.021	1.036	1.046	1.039	1.025
1.063	1.031	1.035	1.041	1.034
1.054	1.049	1.052	1.049	1.057
1.095	1.074	1.071	1.07	1.063
1.082	1.103	1.075	1.079	1.069
1.12	1.049	1.118	1.077	1.077
1.097	1.116	1.081	1.104	1.097
1.1	1.09	1.094	1.094	1.095
1.098	1.092	1.131	1.111	1.115
1.109	1.117	1.121	1.104	1.092
1.125	1.114	1.107	1.105	1.102
1.117	1.103	1.137	1.115	1.137
1.127	1.119	1.151	1.126	1.153
1.155	1.136	1.134	1.148	1.136
1.129	1.117	1.162	1.146	1.129
1.141	1.119	1.152	1.164	1.144
1.142	1.147	1.135	1.143	1.141
1.148	1.138	1.166	1.173	1.166
1.161	1.179	1.159	1.153	1.171
1.172	1.155	1.176	1.167	1.142
1.173	1.149	1.181	1.173	1.182
1.165	1.168	1.17	1.171	1.197
1.152	1.145	1.185	1.175	1.147
1.189	1.193	1.18	1.156	1.181
1.176	1.145	1.189	1.168	1.17
1.2	1.151	1.187	1.171	1.213
1.182	1.153	1.148	1.166	1.161
1.184	1.144	1.18	1.18	1.179
1.183	1.163	1.182	1.153	1.174
1.176	1.174	1.184	1.171	1.167
1.206	1.184	1.163	1.157	1.187
1.167	1.205	1.215	1.192	1.194
1.174	1.173	1.195	1.195	1.191
1.201	1.175	1.212	1.192	1.193
1.195	1.175	1.157	1.178	1.193
1.172	1.194	1.192	1.163	1.177
1.177	1.187	1.179	1.17	1.16
1.17	1.184	1.19	1.174	1.174
1.152	1.172	1.193	1.19	1.181
1.168	1.18	1.161	1.133	1.188
1.193	1.188	1.17	1.162	1.171
1.146	1.17	1.17	1.172	1.164
1.163	1.159	1.176	1.173	1.137
1.188	1.153	1.182	1.163	1.158
1.173	1.148	1.157	1.155	1.165
1.147	1.141	1.183	1.147	1.175
1.18	1.129	1.172	1.123	1.155
1.165	1.151	1.165	1.157	1.146
1.159	1.135	1.154	1.151	1.141
1.138	1.144	1.139	1.138	1.131
1.129	1.132	1.181	1.143	1.131
1.152	1.14	1.144	1.138	1.117
1.125	1.107	1.104	1.124	1.129
1.121	1.09	1.166	1.122	1.143
1.129	1.122	1.117	1.115	1.131
1.119	1.099	1.107	1.129	1.108
1.13	1.11	1.127	1.121	1.1
1.135	1.086	1.097	1.087	1.086
1.104	1.118	1.121	1.114	1.112
1.083	1.09	1.107	1.082	1.073
1.071	1.086	1.075	1.085	1.067
1.081	1.052	1.089	1.085	1.075
1.072	1.08	1.091	1.066	1.067
1.078	1.067	1.098	1.045	1.079
1.06	1.059	1.085	1.065	1.067
1.081	1.062	1.072	1.059	1.045
1.073	1.035	1.068	1.055	1.059
1.058	1.049	1.067	1.034	1.039
1.061	1.048	1.056	1.051	1.041
1.047	1.031	1.057	1.049	1.029
1.029	1.03	1.033	1.052	1.037
1.039	1.019	1.025	1.017	1.014
1.03	1.018	1.009	1.029	1.021
1.032	1.006	1.026	1.023	1.002
0.9867	1.018	0.9988	1.001	1.011
1.012	1.013	1.007	1.008	1.002
1.002	0.9674	0.9992	0.9897	0.991
0.9773	0.9828	0.994	0.9891	1.001
0.9604	0.9594	0.9927	0.9849	0.9787
0.9616	0.9694	0.9706	0.9632	0.9721
0.9627	0.9713	0.9667	0.9679	0.9707
0.9347	0.9564	0.9554	0.9602	0.9507
0.9714	0.9333	0.9508	0.9302	0.9522
0.9414	0.955	0.9417	0.9531	0.9421
0.9398	0.9472	0.9331	0.9334	0.9378
0.9519	0.944	0.939	0.9456	0.9259
0.9244	0.9076	0.9351	0.9353	0.9257
0.9367	0.926	0.9183	0.9013	0.9064
0.9073	0.889	0.9212	0.9154	0.8969
0.9247	0.9222	0.9167	0.8986	0.8951
0.8824	0.9054	0.8789	0.8793	0.8916
0.9046	0.8782	0.8894	0.8867	0.8687
0.8804	0.8828	0.896	0.8974	0.8819
0.8898	0.8657	0.869	0.8656	0.887
0.8693	0.8717	0.8674	0.8728	0.8733
0.8722	0.8624	0.8561	0.8788	0.8702
0.8552	0.871	0.8504	0.8466	0.8469
0.8333	0.8509	0.8586	0.8632	0.8496
0.836	0.8546	0.8294	0.8516	0.8633
0.8437	0.806	0.8333	0.8287	0.8414
0.8492	0.8251	0.8388	0.8261	0.822
0.8266	0.8099	0.8258	0.8449	0.8153
0.8164	0.8121	0.8251	0.8301	0.8077
0.8244	0.8036	0.7914	0.8011	0.788
0.809	0.8104	0.8223	0.8127	0.7972
0.7993	0.7868	0.8059	0.8116	0.793
0.7729	0.778	0.7856	0.7697	0.7999
0.7756	0.8044	0.7926	0.7768	0.768
0.7844	0.7532	0.7573	0.7724	0.7676
0.7718	0.7674	0.7704	0.7606	0.7564
0.7539	0.7631	0.7767	0.7467	0.7441
0.7578	0.7578	0.7451	0.7502	0.755
0.757	0.7421	0.7422	0.7439	0.7586
0.7407	0.7308	0.7463	0.7444	0.7352
0.7434	0.733	0.7352	0.7302	0.7501
0.7182	0.726	0.7434	0.7234	0.7088
0.7232	0.7186	0.7231	0.7283	0.7024
0.7269	0.727	0.7006	0.6972	0.7064
0.72	0.7209	0.6987	0.7038	0.6853
0.7166	0.6946	0.6972	0.6969	0.695
0.7043	0.6921	0.6984	0.6891	0.6943
0.6929	0.6836	0.6839	0.6937	0.695
0.6772	0.687	0.6962	0.684	0.6727
0.6656	0.6554	0.672	0.6796	0.662
0.6719	0.6721	0.6487	0.6731	0.6691
0.6727	0.6581	0.6493	0.6562	0.6637
0.6519	0.6687	0.6496	0.6521	0.6613
0.6541	0.6547	0.6449	0.67	0.659
0.6534	0.65	0.6546	0.6502	0.6466
0.6347	0.6387	0.65	0.6426	0.6233
0.6318	0.6319	0.6229	0.6356	0.6247
0.6228	0.6348	0.627	0.6292	0.6349
0.6196	0.6019	0.6349	0.6138	0.6338
0.6207	0.6147	0.6169	0.6183	0.6128
0.6206	0.6108	0.6247	0.622	0.6157
0.6133	0.6106	0.611	0.6012	0.6079
0.6126	0.5982	0.6041	0.6046	0.6119
0.6094	0.5939	0.6043	0.5928	0.5882
0.572	0.5781	0.5871	0.5944	0.569
0.5856	0.5863	0.5761	0.5724	0.5879
0.5696	0.5727	0.5831	0.5657	0.5863
0.5724	0.5822	0.557	0.5699	0.5664
0.5784	0.5622	0.5579	0.5718	0.581
0.5501	0.561	0.5564	0.5613	0.5641
0.5491	0.5631	0.5608	0.559	0.5486
0.556	0.5344	0.5461	0.5622	0.5443
0.5394	0.5601	0.5553	0.5521	0.5367
0.5454	0.5431	0.5289	0.5242	0.5479
0.5256	0.5241	0.5427	0.5304	0.5359
0.5299	0.5301	0.5283	0.528	0.5437
0.5223	0.5208	0.5212	0.5272	0.5101
0.5239	0.5152	0.5178	0.5293	0.5289
0.5102	0.511	0.5106	0.5087	0.5073
0.5094	0.5177	0.5011	0.4923	0.528
0.5024	0.4957	0.4983	0.5036	0.5018
0.4846	0.4987	0.5132	0.5028	0.5084
0.4873	0.497	0.5123	0.4924	0.4967
0.496	0.498	0.488	0.4934	0.4846
0.4852	0.4898	0.4844	0.4896	0.4774
0.472	0.4717	0.4719	0.4958	0.4832
0.4819	0.4792	0.4758	0.4987	0.4962
0.4859	0.4667	0.4702	0.482	0.4736
0.484	0.4749	0.4808	0.4742	0.4683
0.4739	0.4576	0.4732	0.4766	0.4632
0.4543	0.451	0.4733	0.4622	0.4531
0.4358	0.465	0.4559	0.4709	0.4586
0.4592	0.4561	0.4502	0.4592	0.4603
0.4501	0.4472	0.4474	0.4403	0.4427
0.4503	0.4477	0.4401	0.4528	0.4338
0.4391	0.4371	0.4479	0.427	0.4353
0.4283	0.4424	0.4393	0.4386	0.4357
0.4266	0.4384	0.4319	0.4327	0.4453
0.4304	0.4232	0.4376	0.4168	0.4192
0.4164	0.4258	0.4256	0.4186	0.4189
0.4393	0.4106	0.4182	0.4292	0.4314
0.4059	0.4224	0.429	0.4144	0.422
0.404	0.399	0.4148	0.4089	0.4143
0.4169	0.406	0.4267	0.4112	0.4136
0.4132	0.3999	0.4132	0.4131	0.4041
0.401	0.3918	0.4024	0.391	0.4007
0.4018	0.3962	0.394	0.3984	0.3924
0.3914	0.3797	0.4033	0.3868	0.3872
0.3936	0.3903	0.392	0.382	0.3944
0.3928	0.3778	0.3934	0.3937	0.3911
0.3957	0.386	0.4024	0.3762	0.3939
0.3894	0.38	0.3846	0.3769	0.3838
0.3731	0.3766	0.3698	0.3891	0.3767
0.3779	0.3773	0.3814	0.3773	0.3912
0.3706	0.3776	0.3767	0.3751	0.3736
0.3754	0.3724	0.3667	0.3683	0.3614
0.3649	0.374	0.3606	0.3598	0.3716
0.3624	0.3544	0.3646	0.357	0.3746
0.3561	0.3489	0.3496	0.3474	0.3707
0.3398	0.3567	0.3541	0.3499	0.35
0.3524	0.3642	0.3573	0.3477	0.3618
0.3462	0.3617	0.3564	0.3454	0.3561
0.351	0.3322	0.3462	0.3517	0.3393
0.3642	0.3374	0.3461	0.3512	0.355
0.3452	0.3476	0.3524	0.3519	0.3349
0.338	0.3426	0.3356	0.3296	0.3394
0.3381	0.3323	0.3273	0.331	0.3411
0.3278	0.3309	0.3474	0.341	0.3461
0.3249	0.3423	0.328	0.3277	0.3358
0.3408	0.3316	0.3457	0.3287	0.3367
0.3107	0.3321	0.3213	0.3256	0.3362
0.321	0.3212	0.3292	0.3341	0.3258
0.3256	0.3134	0.3268	0.3191	0.3268
0.3186	0.3211	0.3243	0.3201	0.3231
0.3074	0.315	0.3114	0.327	0.3247
0.3091	0.3218	0.3166	0.3211	0.3193
0.3146	0.3053	0.3128	0.315	0.3081
0.3116	0.3039	0.309	0.3214	0.3123
0.3042	0.3028	0.3122	0.3049	0.313
0.3022	0.3002	0.3063	0.3032	0.3097
0.3021	0.3186	0.2972	0.3026	0.3039
0.3009	0.2997	0.3033	0.3014	0.3113
0.295	0.3097	0.3056	0.2968	0.3088
0.2949	0.2919	0.2957	0.2896	0.2992
0.2946	0.2934	0.2957	0.2936	0.2974
0.2889	0.2949	0.2837	0.3001	0.2981
0.2988	0.2847	0.2828	0.2956	0.295
0.291	0.285	0.2848	0.2887	0.2887
0.2884	0.2923	0.2906	0.2749	0.2977
0.2884	0.294	0.2833	0.2803	0.2871
0.2842	0.2824	0.2851	0.2903	0.2811
0.2716	0.2808	0.29	0.2663	0.281
0.2793	0.2879	0.2806	0.2867	0.2817
0.2842	0.2661	0.2929	0.2768	0.2908
0.2757	0.2786	0.2821	0.2859	0.2799
0.2789	0.2754	0.2773	0.2796	0.2792
0.2662	0.277	0.275	0.2664	0.271
0.2712	0.2689	0.2764	0.279	0.2681
0.2706	0.2666	0.2702	0.2759	0.2742
0.2644	0.2651	0.2624	0.2696	0.2654
0.269	0.2613	0.2666	0.2707	0.2739
0.2698	0.2738	0.26	0.2666	0.2622
0.2587	0.2586	0.2651	0.2619	0.2633
0.2628	0.2574	0.26	0.2606	0.2681
0.261	0.2641	0.2601	0.2572	0.2588
0.2556	0.2627	0.2759	0.261	0.2644
0.2536	0.2574	0.2524	0.2488	0.2553
0.2501	0.2706	0.2512	0.2562	0.259
0.253	0.2482	0.253	0.2563	0.2574
0.2682	0.2483	0.2549	0.2537	0.2609
0.249	0.2514	0.2543	0.2511	0.2527
0.2483	0.2489	0.2509	0.258	0.2577
0.2513	0.2513	0.2587	0.2547	0.252
0.251	0.2486	0.2538	0.2436	0.2431
0.243	0.2454	0.2504	0.2567	0.2407
0.2432	0.246	0.2429	0.242	0.2516
0.2506	0.2456	0.2339	0.2449	0.2489
0.2362	0.2262	0.2426	0.244	0.2438
0.2414	0.2473	0.2416	0.2492	0.2449
0.2371	0.2471	0.2418	0.2452	0.2443
0.2389	0.2399	0.2383	0.2358	0.2336
0.2377	0.2422	0.2422	0.2351	0.2388
0.2414	0.2361	0.2431	0.2373	0.2387
0.2474	0.2329	0.2381	0.2464	0.2412
0.2397	0.2333	0.2399	0.2318	0.2314
0.233	0.2278	0.235	0.231	0.2359
0.2326	0.2388	0.2284	0.2293	0.2393
0.2266	0.2311	0.2324	0.2253	0.2341
0.2303	0.2197	0.2287	0.2268	0.2302
0.2269	0.2367	0.2327	0.2238	0.2333
0.226	0.2326	0.2197	0.219	0.2371
0.2278	0.2288	0.2278	0.228	0.2334
0.229	0.2307	0.2391	0.2341	0.2336
0.2219	0.2238	0.2174	0.2323	0.2389
0.229	0.2248	0.2316	0.2296	0.223
0.226	0.2299	0.2266	0.2238	0.2276
0.2139	0.2238	0.2222	0.2262	0.219
0.2134	0.2214	0.2256	0.2279	0.2216
0.2209	0.2162	0.2226	0.232	0.2272
0.2157	0.2242	0.2146	0.2201	0.2216
0.2147	0.2097	0.2292	0.2192	0.2181
0.2238	0.2197	0.2184	0.2139	0.216
0.2252	0.2256	0.2236	0.2133	0.2132
0.2177	0.2213	0.2108	0.2168	0.2219
0.2166	0.2206	0.2138	0.214	0.2238
0.2196	0.2197	0.2162	0.2181	0.2156
0.213	0.2202	0.2136	0.2143	0.2071
0.2102	0.2121	0.2164	0.2172	0.2251
0.206	0.2092	0.2102	0.2144	0.2196
0.2143	0.21	0.2128	0.2092	0.2192
0.2092	0.2216	0.2111	0.2232	0.2178
0.2099	0.2101	0.2084	0.2057	0.2193
0.2077	0.2206	0.2223	0.2144	0.205
0.2038	0.2083	0.2111	0.2034	0.2121
0.2093	0.2026	0.2083	0.2063	0.2112
0.2097	0.2079	0.208	0.1992	0.2051
0.2161	0.2103	0.2036	0.2063	0.2084
0.2072	0.2087	0.2101	0.2064	0.2001
0.1971	0.2052	0.2107	0.2092	0.2086
0.2072	0.2149	0.2113	0.2041	0.2107
0.2034	0.203	0.2046	0.2058	0.2024
0.2061	0.2074	0.2124	0.2094	0.2089
0.2007	0.2084	0.2064	0.2094	0.1991
0.2113	0.211	0.2003	0.1943	0.2061
0.2023	0.208	0.2049	0.2024	0.2014
0.2001	0.2092	0.2162	0.2036	0.201
0.2031	0.2074	0.2048	0.2043	0.1923
0.2046	0.1992	0.2068	0.1976	0.197
0.2039	0.208	0.1996	0.201	0.2004
0.2056	0.2001	0.1984	0.1988	0.1937
0.2026	0.1998	0.1998	0.1987	0.1992
0.1984	0.1948	0.2039	0.1887	0.1978
0.2011	0.2021	0.2006	0.1904	0.196
0.2057	0.2017	0.1971	0.1971	0.2017
0.1987	0.1982	0.2003	0.1977	0.2037
0.2008	0.2006	0.1996	0.1979	0.2008
0.1966	0.2007	0.2012	0.2016	0.1967
0.1911	0.1944	0.1931	0.1967	0.1977
0.1991	0.2053	0.2006	0.1946	0.2027
0.196	0.1996	0.2006	0.1879	0.1992
0.1983	0.2029	0.194	0.1938	0.1931
0.1896	0.198	0.1941	0.1936	0.1931
0.1967	0.1923	0.2011	0.2002	0.1891
0.202	0.1926	0.1964	0.1986	0.1964
0.1949	0.1961	0.1942	0.2026	0.1957
0.1981	0.1882	0.1927	0.1893	0.1984
0.1966	0.1991	0.1829	0.1846	0.1948
0.1974	0.1973	0.1961	0.1893	0.1943
0.2007	0.1942	0.1902	0.1923	0.189
0.1939	0.1966	0.1946	0.1942	0.1866
0.1934	0.2002	0.1863	0.189	0.1897
0.1908	0.1933	0.1897	0.188	0.2077
0.1989	0.1936	0.1982	0.1806	0.201
0.1901	0.1907	0.1854	0.1944	0.1993
0.1884	0.1977	0.1822	0.1884	0.1926
0.191	0.194	0.1866	0.1916	0.1952
0.1906	0.1888	0.1894	0.1909	0.1919
0.1882	0.1881	0.1896	0.1909	0.1808
0.1929	0.1863	0.1861	0.1927	0.2007
0.1961	0.1838	0.1906	0.1953	0.1931
0.191	0.1927	0.194	0.1973	0.1894
0.1776	0.1936	0.1892	0.1859	0.1958
0.187	0.1964	0.1859	0.1853	0.1864
0.1859	0.1867	0.1951	0.1847	0.1987
0.1953	0.1899	0.1891	0.1847	0.1951
0.1857	0.1943	0.1892	0.1838	0.188
0.1866	0.1802	0.2002	0.1903	0.187
0.1926	0.1923	0.1874	0.1917	0.1906
0.1893	0.1882	0.1874	0.192	0.1943
0.1907	0.1867	0.1823	0.1802	0.1862
0.1912	0.1842	0.183	0.1916	0.1943
0.1919	0.193	0.1919	0.1928	0.1852
0.1861	0.1859	0.1836	0.1816	0.1936
0.1808	0.1837	0.1898	0.1974	0.187
0.1843	0.1803	0.1877	0.1949	0.1807
0.1856	0.1917	0.1892	0.1864	0.1853
0.1824	0.1871	0.1846	0.1768	0.1882
0.1912	0.188	0.1849	0.1868	0.1882
0.1819	0.1946	0.178	0.1887	0.1732
0.1877	0.1904	0.191	0.1718	0.1892
0.1866	0.1943	0.1832	0.1903	0.1792
0.1841	0.1853	0.1821	0.1867	0.1886
0.1757	0.188	0.1839	0.1853	0.1829
0.1889	0.1792	0.1841	0.1837	0.1876
0.1878	0.1898	0.1844	0.1884	0.19
0.1832	0.189	0.1834	0.1863	0.1882
0.1891	0.1943	0.1911	0.1772	0.1793
0.1826	0.1881	0.1913	0.1876	0.1882
0.1917	0.1811	0.1813	0.1886	0.1837
0.1863	0.1898	0.1906	0.1828	0.1917
0.1788	0.1876	0.18	0.1842	0.1826
0.178	0.1776	0.1786	0.1857	0.1799
0.1883	0.182	0.1844	0.1871	0.1904
0.1758	0.1912	0.1807	0.1746	0.1844
0.1823	0.1812	0.1841	0.1888	0.1899
0.1869	0.1794	0.181	0.1842	0.1907
0.1873	0.1862	0.1856	0.1887	0.1842
0.1811	0.1843	0.1863	0.1793	0.1826
0.182	0.1843	0.1892	0.1832	0.1879
0.1763	0.1882	0.1874	0.1836	0.1891
0.1807	0.1863	0.1758	0.1799	0.1904
0.1832	0.1887	0.192	0.1809	0.1851
0.1839	0.1924	0.1769	0.1832	0.1816
0.1868	0.1842	0.1849	0.1883	0.1879
0.1806	0.1783	0.184	0.1776	0.186
0.1814	0.1804	0.1807	0.1829	0.1833
0.1801	0.1952	0.1759	0.1866	0.1888
0.1859	0.188	0.1856	0.1838	0.1897
0.1839	0.1842	0.1877	0.179	0.1821
0.1871	0.1821	0.1762	0.185	0.1792
0.1812	0.1832	0.1782	0.1866	0.1911
0.1769	0.1854	0.1756	0.187	0.1878
0.1773	0.187	0.1859	0.1757	0.1818
0.1857	0.1869	0.1858	0.189	0.1817
0.1788	0.1961	0.1807	0.1859	0.182
0.1786	0.179	0.1788	0.1761	0.1839
0.1789	0.1898	0.1916	0.1851	0.1851
0.1761	0.1854	0.1792	0.1722	0.1827
0.1761	0.1814	0.1794	0.1877	0.1791
0.1821	0.1894	0.1818	0.187	0.1789
0.1791	0.1838	0.1809	0.1794	0.1836
0.1841	0.1816	0.1818	0.1837	0.1796
0.1807	0.1827	0.1801	0.1858	0.1849
0.1757	0.1832	0.1858	0.1834	0.1778
0.1888	0.1864	0.1889	0.1849	0.1866
0.179	0.1797	0.1903	0.1848	0.1866
0.1852	0.1794	0.1803	0.184	0.1789
0.1817	0.1864	0.1863	0.1751	0.1823
0.179	0.1859	0.1702	0.1879	0.194
0.179	0.1781	0.176	0.1798	0.1777
0.1788	0.1926	0.1823	0.1873	0.1904
0.1694	0.184	0.1877	0.1834	0.1807
0.1669	0.1809	0.1786	0.1882	0.1824
0.1844	0.1776	0.1799	0.1778	0.1852
0.1812	0.1817	0.1712	0.1873	0.1734
0.1823	0.1821	0.1769	0.1821	0.1757
0.173	0.1788	0.1819	0.1861	0.1804
0.1827	0.1818	0.1768	0.1862	0.1873
0.1798	0.1802	0.1786	0.1926	0.1807
0.1749	0.1758	0.1793	0.1859	0.1716
0.1741	0.1878	0.1801	0.1766	0.1832
0.1763	0.187	0.183	0.1808	0.1818
0.1791	0.179	0.1799	0.174	0.1813
0.1819	0.1886	0.1773	0.1849	0.1846
0.1932	0.1822	0.1799	0.1783	0.1766
0.1778	0.1797	0.1733	0.1768	0.1832
0.1803	0.1849	0.1876	0.1863	0.1821
0.178	0.1803	0.1773	0.1837	0.1771
0.185	0.186	0.1831	0.1834	0.1882
0.1844	0.1923	0.1814	0.1857	0.1809
0.1802	0.1797	0.1883	0.1749	0.1866
0.1786	0.1701	0.1878	0.1874	0.18
0.1801	0.1834	0.1871	0.1872	0.1884
0.1844	0.1842	0.1856	0.1877	0.1833
0.189	0.1819	0.1808	0.1772	0.1849
0.1806	0.179	0.169	0.1783	0.1824
0.1743	0.1822	0.19	0.183	0.1809
0.1842	0.1769	0.1874	0.1848	0.1869
0.1791	0.1876	0.1799	0.1951	0.1769
0.1804	0.1833	0.1774	0.1776	0.1886
0.1782	0.1791	0.1822	0.1833	0.1804
0.1796	0.1923	0.1797	0.1819	0.1819
0.1836	0.1956	0.1729	0.1831	0.1839
0.1718	0.1804	0.1788	0.1769	0.1789
0.1829	0.181	0.1782	0.1831	0.1809
0.179	0.1847	0.1819	0.1794	0.1868
0.1749	0.1869	0.1812	0.1786	0.1746
0.1791	0.1898	0.1737	0.1799	0.1897
0.1816	0.187	0.1782	0.177	0.1809
0.1848	0.1843	0.1763	0.1939	0.1932
0.1816	0.1832	0.1731	0.1768	0.1868
0.1779	0.1844	0.18	0.1762	0.181
0.1758	0.1896	0.1888	0.1837	0.1858
0.1836	0.1879	0.1939	0.1768	0.1826
0.1811	0.1906	0.1856	0.1813	0.1811
0.1767	0.184	0.1821	0.1831	0.1853
0.1813	0.1779	0.1808	0.1693	0.1791
0.1829	0.1862	0.1866	0.1862	0.191
0.1886	0.178	0.1774	0.186	0.1807
0.1848	0.18	0.1858	0.1796	0.1827
0.1808	0.1868	0.1776	0.192	0.1779
0.1859	0.1888	0.1798	0.1852	0.1784
0.1738	0.1847	0.1891	0.1874	0.1707
0.1828	0.1899	0.1892	0.1813	0.1803
0.1837	0.1826	0.1832	0.1847	0.1808
0.1747	0.1828	0.1776	0.1808	0.1742
0.183	0.1843	0.1826	0.187	0.1802
0.1861	0.1858	0.1868	0.1944	0.1868
0.172	0.1846	0.1847	0.1767	0.185
0.1771	0.1797	0.1838	0.1766	0.1778
0.1804	0.1819	0.1764	0.1791	0.1812
0.1742	0.184	0.1774	0.1867	0.1798
0.1793	0.185	0.1777	0.1852	0.19
0.1751	0.1856	0.1858	0.1861	0.1861
0.1881	0.1822	0.182	0.1821	0.1789
0.18	0.1793	0.1823	0.1829	0.1817
0.1866	0.1829	0.1759	0.1802	0.186
0.182	0.1858	0.1829	0.1787	0.1791
0.1826	0.1933	0.1838	0.1773	0.1861
0.1826	0.1861	0.1803	0.1888	0.1834
0.1763	0.1837	0.1791	0.1789	0.1862
0.1784	0.1874	0.1869	0.1887	0.1804
0.1802	0.187	0.1731	0.1789	0.1793
0.1823	0.1796	0.1851	0.1763	0.1832
0.1872	0.19	0.1758	0.1861	0.1733
0.1904	0.1863	0.1794	0.1812	0.1894
0.1853	0.1783	0.1832	0.181	0.1806
0.181	0.1861	0.1746	0.1832	0.1846
0.1804	0.1946	0.1812	0.1769	0.1816
0.1789	0.1861	0.1794	0.1824	0.178
0.1817	0.1782	0.1794	0.1918	0.1837
0.1813	0.1856	0.1879	0.1806	0.1917
0.1837	0.1859	0.1844	0.1852	0.1858
0.176	0.1832	0.1838	0.1767	0.1826
0.1828	0.1842	0.1868	0.1844	0.1869
0.1789	0.1779	0.1751	0.1874	0.1791
0.1807	0.178	0.1871	0.18	0.1856
0.1789	0.1917	0.1888	0.1796	0.1841
0.1804	0.1859	0.1829	0.1813	0.1803
0.1846	0.1799	0.1953	0.1866	0.1804
0.1831	0.1854	0.1906	0.178	0.1938
0.1919	0.1816	0.179	0.1868	0.1856
0.1894	0.1871	0.1842	0.1869	0.1762
0.1891	0.1887	0.1838	0.1818	0.1836
0.1771	0.1912	0.1824	0.1862	0.1881
0.1804	0.1808	0.183	0.1856	0.1883
0.1838	0.1854	0.181	0.1872	0.191
0.1863	0.188	0.1738	0.1919	0.181
0.1804	0.1791	0.1826	0.185	0.1831
0.1833	0.1871	0.1851	0.1869	0.183
0.1786	0.1924	0.1796	0.1891	0.1839
0.1804	0.1927	0.1844	0.1856	0.1846
0.1817	0.1821	0.1848	0.1849	0.1853
0.1801	0.1852	0.1882	0.1938	0.1736
0.1791	0.1831	0.1854	0.1803	0.1841
0.1796	0.1896	0.1938	0.1844	0.1942
0.1793	0.1869	0.1769	0.1886	0.1889
0.1902	0.1791	0.175	0.1861	0.1864
0.1829	0.1858	0.1813	0.1879	0.1886
0.1868	0.1848	0.1896	0.1858	0.1817
0.1811	0.1824	0.178	0.1786	0.1807
0.1873	0.1867	0.176	0.1932	0.1794
0.1911	0.1893	0.1904	0.1911	0.1792
0.1781	0.1892	0.1929	0.1852	0.1853
0.1954	0.1896	0.1782	0.1807	0.1867
0.1823	0.1822	0.1766	0.1884	0.1856
0.1901	0.1892	0.1846	0.1881	0.1829
0.185	0.1887	0.1858	0.186	0.1848
0.1897	0.1944	0.1789	0.1843	0.1841
0.1869	0.1918	0.1822	0.1953	0.1857
0.181	0.1792	0.1853	0.1818	0.1869
0.1882	0.2074	0.178	0.1887	0.1906
0.1829	0.1894	0.1903	0.1833	0.1939
0.1777	0.1852	0.1796	0.1818	0.1967
0.1812	0.1849	0.1838	0.1851	0.1859
0.1812	0.1851	0.1868	0.1927	0.1864
0.1796	0.1831	0.1862	0.1874	0.1838
0.1844	0.1862	0.1866	0.1903	0.1853
0.1777	0.1812	0.1863	0.194	0.1831
0.1821	0.1947	0.182	0.1812	0.1839
0.189	0.1856	0.1877	0.1771	0.1797
0.1861	0.1906	0.1902	0.1876	0.1813
0.1821	0.1791	0.1808	0.1828	0.1858
0.1739	0.175	0.1789	0.1831	0.187
0.1827	0.1827	0.1758	0.1888	0.1866
0.1834	0.1857	0.1929	0.1886	0.1838
0.181	0.1842	0.1833	0.1803	0.1894
0.1862	0.1923	0.1924	0.1826	0.1826
0.1812	0.1858	0.1829	0.1848	0.182
0.193	0.1963	0.1824	0.1861	0.1771
0.1841	0.1892	0.1884	0.1922	0.1811
0.189	0.1923	0.1881	0.1914	0.1927
0.1891	0.1858	0.1903	0.1884	0.1827
0.1824	0.1873	0.1774	0.1813	0.1913
0.1901	0.19	0.187	0.1963	0.188
0.1942	0.1858	0.1774	0.1894	0.188
0.1761	0.1922	0.1841	0.1904	0.196
0.1896	0.1881	0.1864	0.1857	0.1869
0.1829	0.1864	0.1832	0.186	0.1837
0.1876	0.1842	0.1847	0.1904	0.1789
0.1871	0.19	0.1821	0.1906	0.1953
0.1896	0.1886	0.1858	0.1772	0.1838
0.1882	0.192	0.1831	0.1874	0.1852
0.1847	0.1869	0.1837	0.1864	0.1896
0.19	0.1866	0.1858	0.1871	0.1948
0.1868	0.1913	0.1856	0.1848	0.188
0.1888	0.1884	0.1868	0.1888	0.1911
0.187	0.1896	0.1841	0.1872	0.1897
0.184	0.1943	0.1856	0.1842	0.1932
0.1783	0.1918	0.1781	0.1903	0.1913
0.1831	0.1817	0.1864	0.1811	0.1847
0.1878	0.1914	0.1756	0.1879	0.1841
0.1916	0.1901	0.1802	0.1906	0.1922
0.1853	0.1822	0.1872	0.1963	0.1846
0.1821	0.1894	0.1773	0.1838	0.1852
0.1844	0.1828	0.1893	0.1912	0.1893
0.1899	0.19	0.1873	0.1866	0.1763
0.186	0.1877	0.1862	0.1907	0.1787
0.1894	0.1861	0.1901	0.1832	0.1858
0.1884	0.1889	0.1861	0.1876	0.19
0.1846	0.1858	0.1902	0.1902	0.184
0.1873	0.1898	0.1839	0.1912	0.1839
0.1806	0.1882	0.187	0.192	0.1786
0.1876	0.1849	0.1959	0.188	0.1831
0.1848	0.187	0.1878	0.1886	0.1914
0.1914	0.1924	0.1804	0.1872	0.1787
0.1822	0.1888	0.1884	0.1898	0.1962
0.1796	0.1953	0.1916	0.1961	0.1846
0.1884	0.1917	0.1891	0.1788	0.1873
0.1883	0.1857	0.19	0.189	0.1781
0.1861	0.1854	0.1904	0.1934	0.1829
0.1858	0.1914	0.1891	0.1846	0.191
0.1851	0.1904	0.1843	0.1863	0.1879
0.189	0.1863	0.1829	0.1829	0.1943
0.1861	0.1906	0.1843	0.1864	0.1891
0.1823	0.1842	0.1883	0.1956	0.1788
0.1884	0.1893	0.1956	0.193	0.1858
0.1806	0.2004	0.1868	0.1847	0.184
0.1827	0.1927	0.1922	0.1917	0.187
0.1794	0.1884	0.1877	0.1889	0.1843
0.1938	0.1939	0.1899	0.1882	0.1892
0.1874	0.196	0.1853	0.182	0.1843
0.185	0.1887	0.1851	0.1916	0.1852
0.1867	0.1884	0.1787	0.1879	0.1893
0.1868	0.1916	0.1926	0.1854	0.1918
0.1879	0.1946	0.189	0.1878	0.202
0.1822	0.1922	0.188	0.1912	0.1876
0.1884	0.1994	0.1833	0.1954	0.1873
0.1904	0.1939	0.1792	0.1874	0.1907
0.1879	0.1849	0.1898	0.1866	0.195
0.1832	0.1822	0.1851	0.1921	0.1893
0.1912	0.193	0.1957	0.1876	0.1943
0.1928	0.1864	0.191	0.1856	0.1938
0.1848	0.1808	0.1904	0.1849	0.186
0.1888	0.1944	0.1872	0.1824	0.1843
0.1856	0.1883	0.1879	0.1916	0.1913
0.1879	0.1889	0.1836	0.191	0.1844
0.1844	0.1867	0.1896	0.1886	0.1952
0.1837	0.196	0.1976	0.1956	0.1909
0.1824	0.1868	0.1883	0.1962	0.1863
0.1884	0.1904	0.1922	0.1916	0.1814
0.1957	0.186	0.188	0.1778	0.1893
0.1849	0.1948	0.1909	0.1949	0.1944
0.1938	0.1901	0.1847	0.1963	0.1871
0.1842	0.1888	0.1839	0.1869	0.1976
0.185	0.1933	0.1923	0.182	0.1906
0.1851	0.1899	0.1914	0.1927	0.1881
0.1864	0.1986	0.1827	0.1911	0.1953
0.1881	0.1908	0.187	0.1944	0.1904
0.1859	0.1918	0.1841	0.1859	0.1851
0.1913	0.1928	0.1994	0.196	0.1873
0.194	0.1989	0.1894	0.1941	0.1954
0.1847	0.1854	0.1934	0.1893	0.1901
0.1889	0.1881	0.1849	0.1884	0.1853
0.193	0.2009	0.1908	0.1801	0.1944
0.1803	0.1824	0.1981	0.1921	0.1842
0.1961	0.1971	0.1838	0.189	0.1908
0.1842	0.1981	0.188	0.1968	0.187
0.1957	0.1917	0.1896	0.1833	0.191
0.1787	0.1898	0.1861	0.2006	0.1894
0.1923	0.185	0.1853	0.1879	0.1804
0.1938	0.1987	0.1864	0.1928	0.183
0.1856	0.1854	0.1956	0.1888	0.196
0.1866	0.2001	0.1831	0.1861	0.1891
0.1866	0.1903	0.1793	0.197	0.1901
0.1799	0.1877	0.1948	0.1936	0.1896
0.1934	0.1901	0.1861	0.1871	0.1927
0.1892	0.1927	0.1989	0.1888	0.1864
0.191	0.1914	0.1906	0.19	0.1883
0.1904	0.193	0.1892	0.1883	0.1864
0.1928	0.1918	0.1797	0.1788	0.1921
0.193	0.1978	0.1834	0.1982	0.1904
0.1863	0.2029	0.1928	0.1891	0.1913
0.1918	0.1936	0.1831	0.1948	0.1809
0.1954	0.1973	0.1819	0.1853	0.188
0.1868	0.1911	0.1879	0.1828	0.1866
0.1876	0.1959	0.1931	0.1873	0.1863
0.1841	0.1877	0.1912	0.189	0.1921
0.1908	0.1976	0.1923	0.1917	0.1928
0.1831	0.1883	0.1971	0.1923	0.1823
0.1823	0.1851	0.1894	0.1827	0.1873
0.1849	0.1968	0.1938	0.1907	0.1949
0.189	0.1959	0.1951	0.1922	0.1893
0.1841	0.1912	0.1954	0.1899	0.1904
0.1833	0.1898	0.1866	0.1871	0.1924
0.1947	0.1904	0.1887	0.1887	0.1868
0.1938	0.1873	0.183	0.188	0.1896
0.1901	0.1959	0.1848	0.1848	0.1968
0.1871	0.1947	0.1896	0.1971	0.2024
0.1953	0.1871	0.1984	0.195	0.1904
0.1904	0.19	0.1811	0.1938	0.1827
0.1942	0.1861	0.1848	0.1982	0.1947
0.1898	0.1881	0.1937	0.1942	0.1889
0.1944	0.197	0.1899	0.1944	0.1916
0.1838	0.1891	0.183	0.1891	0.1881
0.1962	0.1914	0.182	0.1898	0.1913
0.1983	0.1919	0.1896	0.2024	0.1973
0.1883	0.1879	0.1932	0.1972	0.1947
0.1756	0.1943	0.1981	0.1858	0.1907
0.1861	0.1973	0.1902	0.1869	0.1906
0.1918	0.1911	0.19	0.1934	0.1856
0.1844	0.1828	0.1898	0.188	0.1797
0.1857	0.187	0.196	0.1901	0.193
0.1933	0.1999	0.1884	0.1917	0.1921
0.1874	0.1956	0.1871	0.1918	0.1871
0.188	0.1952	0.1863	0.1888	0.1959
0.1946	0.1973	0.1952	0.191	0.1962
0.187	0.1941	0.189	0.1931	0.1889
0.1937	0.1883	0.1932	0.1949	0.1847
0.1958	0.1998	0.2004	0.1962	0.1897
0.1959	0.1947	0.1902	0.2021	0.1968
0.1899	0.1933	0.1869	0.1852	0.1862
0.1889	0.1959	0.1927	0.1917	0.1833
0.1911	0.1991	0.1827	0.1873	0.187
0.1872	0.1938	0.1944	0.1899	0.1873
0.1926	0.1862	0.1838	0.1848	0.1901
0.1809	0.1961	0.1903	0.1916	0.2024
0.185	0.1897	0.1863	0.1892	0.1884
0.1921	0.1933	0.1886	0.1971	0.1912
0.1809	0.1863	0.1886	0.1868	0.184
0.1861	0.1943	0.1848	0.1792	0.2002
0.197	0.1894	0.1867	0.1932	0.1944
0.1904	0.1904	0.1896	0.1914	0.19
0.1929	0.1906	0.186	0.196	0.1902
0.1883	0.1864	0.194	0.1956	0.1944
0.191	0.19	0.1964	0.1881	0.1812
0.1913	0.1914	0.1921	0.1962	0.1916
0.1964	0.1913	0.1866	0.1939	0.2053
0.1926	0.19	0.1892	0.1959	0.1899
0.1938	0.1922	0.1866	0.1922	0.1889
0.191	0.1918	0.1882	0.2016	0.1862
0.1933	0.1976	0.1889	0.1854	0.1881
0.1906	0.1922	0.1959	0.1908	0.1896
0.1984	0.1978	0.1941	0.1839	0.1897
0.194	0.1991	0.186	0.1911	0.1969
0.1961	0.1882	0.1812	0.1904	0.1896
0.1867	0.194	0.195	0.194	0.1876
0.1792	0.1937	0.1883	0.1841	0.1906
0.1963	0.1966	0.1934	0.1951	0.1992
0.2011	0.1902	0.1957	0.1969	0.1912
0.1891	0.1967	0.1902	0.1911	0.1904
0.1912	0.194	0.1906	0.1983	0.1918
0.1992	0.2019	0.1987	0.1906	0.1896
0.1907	0.2068	0.1913	0.2001	0.1888
0.1943	0.1926	0.191	0.1971	0.1887
0.192	0.1946	0.194	0.1886	0.19
0.1891	0.1968	0.1913	0.1922	0.1958
0.1878	0.2022	0.1894	0.2	0.1902
0.1874	0.1922	0.1933	0.1838	0.1983
0.193	0.1956	0.1861	0.2022	0.1948
0.1921	0.1969	0.1853	0.1892	0.1929
0.1897	0.1899	0.197	0.1902	0.1874
0.1916	0.1953	0.1827	0.189	0.1942
0.1887	0.1978	0.1942	0.1937	0.1826
0.1903	0.192	0.1868	0.1943	0.1864
0.1872	0.1911	0.1908	0.1954	0.1977
0.1781	0.1956	0.1856	0.1917	0.1884
0.1937	0.1892	0.1914	0.1884	0.1943
0.1904	0.2021	0.1923	0.1982	0.1954
0.1951	0.1952	0.1859	0.197	0.1901
0.196	0.1847	0.1944	0.1914	0.1858
0.1877	0.1892	0.1938	0.1924	0.1904
0.1859	0.1902	0.1958	0.1884	0.193
0.1911	0.1907	0.1933	0.1949	0.1916
0.1961	0.1898	0.1848	0.1934	0.1944
0.1889	0.1946	0.1874	0.1956	0.1934
0.1911	0.1999	0.1919	0.1918	0.1857
0.1957	0.1936	0.1863	0.1998	0.204
0.1906	0.1953	0.1882	0.1931	0.1929
0.1879	0.1869	0.184	0.2008	0.1901
0.186	0.1964	0.1913	0.1949	0.184
0.1901	0.2058	0.2001	0.1963	0.192
0.198	0.1959	0.1949	0.1913	0.1953
0.1911	0.1959	0.1897	0.2029	0.1989
0.1923	0.1997	0.1836	0.195	0.19
0.1953	0.1978	0.1878	0.2	0.1906
0.1973	0.1854	0.1908	0.2004	0.1966
0.1948	0.1963	0.1918	0.2028	0.1876
0.196	0.197	0.1973	0.1906	0.1891
0.1946	0.1996	0.1896	0.1993	0.195
0.1899	0.1884	0.1966	0.1967	0.1901
0.1938	0.1917	0.1868	0.2022	0.1903
0.1872	0.1999	0.1869	0.1981	0.1904
0.2009	0.1929	0.1901	0.1896	0.2012
0.1846	0.2073	0.1902	0.1981	0.1954
0.1943	0.1956	0.186	0.1991	0.2009
0.1936	0.1909	0.1884	0.1929	0.1939
0.1929	0.2001	0.1848	0.1902	0.1888
0.1881	0.1954	0.1958	0.1901	0.1962
0.192	0.1998	0.1919	0.2018	0.1951
0.1984	0.1906	0.2012	0.1953	0.1922
0.1874	0.1914	0.1918	0.1964	0.1928
0.1941	0.196	0.1921	0.1949	0.1938
0.1958	0.1922	0.192	0.1968	0.1954
0.1934	0.1909	0.1888	0.1968	0.197
0.188	0.1993	0.2007	0.1863	0.1953
0.1891	0.1924	0.1951	0.1899	0.1899
0.186	0.1897	0.1969	0.1903	0.1916
0.1932	0.191	0.1906	0.1974	0.1924
0.1998	0.1968	0.1956	0.1917	0.1967
0.1962	0.2007	0.1883	0.1872	0.1892
0.1859	0.1909	0.1966	0.1961	0.1926
0.1913	0.1952	0.1984	0.1974	0.1897
0.1811	0.1969	0.1911	0.1883	0.196
0.1909	0.195	0.1838	0.1922	0.1912
0.1917	0.1947	0.1902	0.1987	0.1978
0.1948	0.1952	0.1912	0.1954	0.1919
0.1911	0.1886	0.201	0.1918	0.1896
0.1969	0.1953	0.1832	0.2023	0.2022
0.1987	0.1961	0.197	0.1958	0.1992
0.2018	0.1986	0.1982	0.2018	0.1988
0.1979	0.1909	0.1881	0.1923	0.1912
0.1967	0.1964	0.1862	0.1934	0.1956
0.1933	0.2027	0.1884	0.1884	0.1949
0.1944	0.1917	0.1861	0.1958	0.1953
0.1967	0.1958	0.1949	0.1931	0.1928
0.1851	0.1953	0.1932	0.1947	0.1926
0.1932	0.1881	0.1983	0.1974	0.1962
0.1907	0.1991	0.1939	0.1967	0.1922
0.1941	0.1918	0.1961	0.1946	0.1931
0.2043	0.188	0.1989	0.1931	0.1956
0.1877	0.1933	0.1921	0.2022	0.1898
0.1957	0.1998	0.1872	0.1989	0.1933
0.1942	0.1961	0.1869	0.193	0.1966
0.1923	0.2003	0.191	0.197	0.192
0.1863	0.195	0.1968	0.1888	0.1956
0.186	0.1976	0.1931	0.1861	0.194
0.1988	0.1976	0.1897	0.1964	0.1907
0.197	0.1867	0.1864	0.1994	0.1898
0.1928	0.1997	0.1957	0.1948	0.1941
0.1913	0.1914	0.2004	0.1982	0.1902
0.1903	0.1957	0.1896	0.2018	0.2028
0.1848	0.1859	0.1966	0.2022	0.195
0.1931	0.1952	0.1948	0.1923	0.1992
0.1943	0.199	0.197	0.1957	0.189
0.187	0.1904	0.1907	0.1867	0.1974
0.1877	0.192	0.196	0.2034	0.1921
0.1976	0.1934	0.1928	0.203	0.1959
0.1986	0.1997	0.1961	0.1942	0.1877
0.1903	0.2037	0.1864	0.1936	0.1968
0.198	0.1917	0.1893	0.198	0.2043
0.191	0.1944	0.1841	0.1913	0.1964
0.1953	0.1936	0.1978	0.1963	0.2009
0.1847	0.1957	0.1898	0.1927	0.1962
0.1917	0.1928	0.1997	0.1941	0.1891
0.2038	0.1854	0.1942	0.1936	0.1976
0.1967	0.1912	0.189	0.1981	0.1872
0.1901	0.1906	0.1954	0.1966	0.2058
0.1956	0.1919	0.1891	0.201	0.1979
0.1916	0.2012	0.1908	0.1944	0.1894
0.193	0.1912	0.199	0.1958	0.1986
0.1978	0.189	0.2021	0.2037	0.1926
0.1918	0.1944	0.191	0.197	0.19
0.1964	0.1901	0.1902	0.1912	0.1913
0.1942	0.1942	0.1923	0.1982	0.1968
0.1869	0.1936	0.191	0.2004	0.1961
0.1952	0.188	0.1901	0.1909	0.1986
0.1983	0.195	0.1963	0.1966	0.1987
0.1944	0.2052	0.1971	0.1907	0.1887
0.188	0.1994	0.1951	0.2049	0.2014
0.1973	0.1947	0.1858	0.198	0.1966
0.191	0.1988	0.1892	0.1887	0.1937
0.1846	0.1966	0.194	0.1974	0.1892
0.1897	0.1967	0.1903	0.1862	0.2006
0.1971	0.1862	0.1917	0.2052	0.199
0.1894	0.1987	0.1927	0.1993	0.1852
0.1872	0.1933	0.1958	0.1957	0.2012
0.1912	0.1964	0.1946	0.1943	0.2049
0.1881	0.2067	0.191	0.1917	0.1923
0.1949	0.2032	0.1966	0.1977	0.1932
0.189	0.1947	0.1899	0.1807	0.1987
0.1992	0.1922	0.1983	0.1937	0.1992
0.2002	0.1956	0.2017	0.1896	0.193
0.2067	0.2021	0.1904	0.1906	0.1921
0.198	0.1953	0.1926	0.1929	0.1876
0.185	0.1991	0.1956	0.2003	0.1913
0.197	0.2021	0.1916	0.1967	0.2002
0.193	0.2	0.1941	0.1997	0.1914
0.1926	0.1991	0.2008	0.1869	0.1943
0.1993	0.1952	0.1914	0.1932	0.1953
0.2018	0.1923	0.1926	0.1924	0.1984
0.1867	0.2013	0.1959	0.1943	0.1872
0.1893	0.1994	0.1879	0.1991	0.1972
0.1937	0.1972	0.1957	0.1958	0.1877
0.1922	0.189	0.1982	0.1964	0.1926
0.1899	0.192	0.1919	0.1966	0.1944
0.1951	0.1966	0.1913	0.1979	0.197
0.1913	0.1946	0.1991	0.1994	0.1996
0.1894	0.198	0.1868	0.189	0.2029
0.1957	0.2023	0.1816	0.2004	0.19
0.1961	0.1999	0.1993	0.2013	0.1977
0.1982	0.1927	0.1964	0.189	0.1948
0.1899	0.1954	0.1917	0.2012	0.1937
0.2006	0.1942	0.193	0.2044	0.1938
0.1939	0.203	0.1944	0.1926	0.195
0.1888	0.1924	0.1927	0.1969	0.1972
0.1987	0.194	0.1909	0.1961	0.1966
0.1983	0.2016	0.1991	0.1929	0.1888
0.1892	0.1877	0.1928	0.1914	0.1876
0.1902	0.2029	0.1981	0.1986	0.1867
0.1879	0.2007	0.1902	0.1918	0.205
0.1894	0.1909	0.1902	0.1936	0.2048
0.1947	0.2043	0.1936	0.1949	0.1996
0.1969	0.1977	0.1922	0.1983	0.1927
0.1921	0.1951	0.1979	0.1881	0.1913
0.2001	0.2003	0.1969	0.2017	0.2044
0.1998	0.2011	0.1992	0.1936	0.1951

## Sheet: 2 Nm - histogram
Run 1 - 2NM0>1	Run 1 - 2NM1>0	Run 2 - 2NM0>1	Run 2 - 2NM1>0	Run 3 - 2NM0>1	Run 3 - 2NM1>0	Run 4 - 2NM0>1	Run 4 - 2NM1>0	Run 5 - 2NM0>1	Run 5 - 2NM1>0
0.3183	2.7	0.3189	2.729	0.3129	2.727	0.3069	2.742	0.3047	2.711
0.3442	2.627	0.3444	2.646	0.3429	2.669	0.3375	2.667	0.3333	2.626
0.3702	2.552	0.3705	2.565	0.3716	2.609	0.3672	2.59	0.3621	2.54
0.3961	2.477	0.3964	2.487	0.3991	2.546	0.3958	2.513	0.3904	2.452
0.4217	2.402	0.4216	2.411	0.4254	2.482	0.423	2.438	0.4178	2.364
0.4467	2.328	0.4457	2.338	0.4504	2.418	0.4487	2.364	0.444	2.277
0.4709	2.256	0.4685	2.268	0.474	2.354	0.4729	2.291	0.4688	2.192
0.494	2.184	0.4901	2.199	0.4964	2.29	0.4957	2.221	0.4921	2.109
0.5158	2.115	0.5105	2.133	0.5175	2.228	0.5171	2.153	0.5139	2.03
0.5364	2.048	0.5297	2.069	0.5373	2.167	0.5371	2.086	0.5342	1.954
0.5556	1.983	0.5477	2.007	0.5557	2.107	0.5557	2.022	0.553	1.881
0.5734	1.92	0.5645	1.947	0.5729	2.05	0.5728	1.959	0.5703	1.812
0.5897	1.859	0.5802	1.889	0.5887	1.994	0.5885	1.899	0.5862	1.746
0.6047	1.8	0.5948	1.833	0.6033	1.94	0.6028	1.84	0.6008	1.682
0.6183	1.744	0.6082	1.779	0.6165	1.888	0.6158	1.784	0.614	1.622
0.6306	1.689	0.6204	1.726	0.6285	1.837	0.6275	1.73	0.626	1.564
0.6416	1.637	0.6315	1.675	0.6393	1.788	0.638	1.677	0.6367	1.509
0.6514	1.586	0.6416	1.626	0.6488	1.741	0.6473	1.626	0.6463	1.456
0.6601	1.538	0.6505	1.579	0.6573	1.695	0.6554	1.577	0.6549	1.405
0.6676	1.491	0.6584	1.533	0.6646	1.651	0.6625	1.53	0.6623	1.356
0.6741	1.446	0.6654	1.488	0.6709	1.608	0.6686	1.485	0.6688	1.309
0.6795	1.402	0.6713	1.445	0.6762	1.567	0.6737	1.441	0.6744	1.264
0.684	1.36	0.6764	1.403	0.6806	1.527	0.6779	1.399	0.679	1.221
0.6876	1.319	0.6805	1.362	0.6841	1.488	0.6813	1.358	0.6829	1.18
0.6904	1.279	0.6838	1.323	0.6867	1.45	0.6839	1.319	0.6859	1.14
0.6923	1.241	0.6863	1.285	0.6886	1.413	0.6856	1.281	0.6881	1.101
0.6935	1.205	0.688	1.248	0.6897	1.378	0.6867	1.244	0.6896	1.064
0.6939	1.169	0.689	1.212	0.6902	1.343	0.6871	1.209	0.6904	1.029
0.6936	1.135	0.6892	1.178	0.6899	1.309	0.6868	1.174	0.6905	0.9944
0.6927	1.101	0.6888	1.144	0.6891	1.277	0.6859	1.141	0.69	0.9614
0.6912	1.069	0.6878	1.112	0.6876	1.245	0.6844	1.109	0.6889	0.9295
0.6891	1.038	0.6861	1.081	0.6856	1.214	0.6824	1.078	0.6872	0.8988
0.6865	1.007	0.6838	1.05	0.6831	1.184	0.6799	1.048	0.6849	0.8692
0.6833	0.9779	0.681	1.021	0.6801	1.155	0.6768	1.019	0.6821	0.8406
0.6797	0.9495	0.6777	0.992	0.6766	1.126	0.6733	0.9904	0.6788	0.8131
0.6756	0.9219	0.6739	0.9643	0.6727	1.099	0.6694	0.963	0.675	0.7865
0.671	0.8952	0.6696	0.9374	0.6683	1.072	0.665	0.9364	0.6707	0.7609
0.6661	0.8693	0.6648	0.9113	0.6636	1.046	0.6603	0.9106	0.6661	0.7361
0.6608	0.8442	0.6597	0.8861	0.6584	1.02	0.6552	0.8856	0.661	0.7122
0.6551	0.8198	0.6541	0.8615	0.653	0.9954	0.6498	0.8613	0.6556	0.6891
0.6491	0.7962	0.6483	0.8377	0.6472	0.9712	0.644	0.8377	0.6498	0.6668
0.6428	0.7732	0.642	0.8146	0.641	0.9477	0.6379	0.8148	0.6437	0.6453
0.6362	0.751	0.6355	0.7922	0.6346	0.9248	0.6316	0.7926	0.6373	0.6244
0.6293	0.7294	0.6287	0.7705	0.628	0.9025	0.625	0.7711	0.6306	0.6043
0.6222	0.7085	0.6216	0.7494	0.621	0.8808	0.6182	0.7501	0.6236	0.5849
0.6149	0.6882	0.6143	0.7289	0.6139	0.8597	0.6111	0.7298	0.6165	0.5661
0.6074	0.6684	0.6068	0.7091	0.6065	0.8391	0.6039	0.71	0.6091	0.5479
0.5996	0.6493	0.5991	0.6898	0.5989	0.8191	0.5964	0.6908	0.6014	0.5303
0.5918	0.6307	0.5913	0.671	0.5912	0.7996	0.5888	0.6722	0.5936	0.5133
0.5837	0.6126	0.5833	0.6529	0.5833	0.7806	0.5811	0.654	0.5857	0.4968
0.5755	0.5951	0.5751	0.6352	0.5752	0.7621	0.5732	0.6364	0.5776	0.4809
0.5673	0.578	0.5668	0.6181	0.567	0.744	0.5652	0.6193	0.5693	0.4655
0.5589	0.5615	0.5585	0.6014	0.5587	0.7265	0.5571	0.6026	0.561	0.4505
0.5504	0.5454	0.55	0.5852	0.5503	0.7093	0.5488	0.5864	0.5525	0.436
0.5418	0.5298	0.5415	0.5695	0.5418	0.6926	0.5406	0.5707	0.544	0.422
0.5332	0.5146	0.5329	0.5543	0.5333	0.6764	0.5322	0.5554	0.5353	0.4085
0.5245	0.4999	0.5243	0.5394	0.5247	0.6605	0.5238	0.5405	0.5266	0.3953
0.5158	0.4855	0.5157	0.525	0.516	0.645	0.5153	0.526	0.5179	0.3826
0.5071	0.4716	0.5071	0.511	0.5073	0.6299	0.5068	0.5119	0.5092	0.3702
0.4983	0.4581	0.4984	0.4973	0.4986	0.6152	0.4983	0.4981	0.5004	0.3582
0.4896	0.4449	0.4897	0.4841	0.4899	0.6009	0.4898	0.4848	0.4916	0.3466
0.4808	0.4322	0.4811	0.4712	0.4812	0.5869	0.4813	0.4718	0.4828	0.3354
0.4721	0.4198	0.4725	0.4586	0.4725	0.5732	0.4727	0.4591	0.474	0.3245
0.4633	0.4077	0.4639	0.4464	0.4639	0.5599	0.4642	0.4468	0.4653	0.3139
0.4547	0.396	0.4553	0.4345	0.4552	0.5468	0.4558	0.4349	0.4566	0.3036
0.446	0.3846	0.4468	0.4229	0.4466	0.5341	0.4473	0.4232	0.4479	0.2937
0.4374	0.3736	0.4384	0.4116	0.4381	0.5217	0.4389	0.4119	0.4393	0.2841
0.4289	0.3628	0.43	0.4006	0.4296	0.5096	0.4305	0.4008	0.4307	0.2748
0.4204	0.3524	0.4216	0.3899	0.4211	0.4978	0.4222	0.3901	0.4223	0.2657
0.412	0.3423	0.4133	0.3795	0.4127	0.4862	0.4139	0.3796	0.4138	0.257
0.4036	0.3324	0.4051	0.3694	0.4044	0.4749	0.4057	0.3695	0.4055	0.2485
0.3953	0.3229	0.397	0.3595	0.3962	0.4639	0.3976	0.3595	0.3972	0.2403
0.3872	0.3136	0.389	0.3499	0.3881	0.4531	0.3896	0.3499	0.389	0.2323
0.3791	0.3046	0.381	0.3405	0.38	0.4426	0.3816	0.3405	0.3809	0.2246
0.3711	0.2958	0.3731	0.3313	0.372	0.4323	0.3737	0.3314	0.3729	0.2172
0.3632	0.2873	0.3654	0.3224	0.3641	0.4222	0.3659	0.3225	0.365	0.2099
0.3554	0.279	0.3577	0.3138	0.3564	0.4124	0.3582	0.3138	0.3572	0.2029
0.3476	0.271	0.3501	0.3053	0.3487	0.4028	0.3505	0.3054	0.3495	0.1962
0.34	0.2632	0.3426	0.2971	0.3411	0.3934	0.343	0.2972	0.3419	0.1896
0.3326	0.2556	0.3352	0.2891	0.3336	0.3842	0.3355	0.2892	0.3344	0.1833
0.3252	0.2483	0.3279	0.2813	0.3263	0.3752	0.3282	0.2814	0.3271	0.1771
0.3179	0.2411	0.3207	0.2737	0.319	0.3664	0.321	0.2738	0.3198	0.1712
0.3107	0.2342	0.3136	0.2663	0.3118	0.3578	0.3138	0.2664	0.3126	0.1655
0.3037	0.2274	0.3066	0.259	0.3048	0.3495	0.3068	0.2592	0.3056	0.1599
0.2968	0.2209	0.2998	0.252	0.2979	0.3412	0.2999	0.2522	0.2987	0.1545
0.29	0.2145	0.293	0.2451	0.2911	0.3332	0.2931	0.2454	0.2919	0.1493
0.2833	0.2083	0.2864	0.2385	0.2844	0.3254	0.2863	0.2388	0.2852	0.1443
0.2767	0.2023	0.2798	0.232	0.2778	0.3177	0.2797	0.2323	0.2786	0.1394
0.2702	0.1964	0.2734	0.2256	0.2714	0.3102	0.2733	0.226	0.2721	0.1347
0.2639	0.1907	0.2671	0.2195	0.265	0.3029	0.2669	0.2199	0.2658	0.1302
0.2576	0.1852	0.2609	0.2134	0.2588	0.2957	0.2606	0.2139	0.2595	0.1258
0.2515	0.1799	0.2548	0.2076	0.2527	0.2887	0.2545	0.2081	0.2534	0.1215
0.2455	0.1746	0.2488	0.2019	0.2467	0.2818	0.2484	0.2025	0.2474	0.1174
0.2397	0.1696	0.2429	0.1963	0.2408	0.2751	0.2425	0.197	0.2415	0.1135
0.2339	0.1646	0.2371	0.1909	0.235	0.2686	0.2367	0.1916	0.2358	0.1096
0.2282	0.1599	0.2315	0.1856	0.2294	0.2622	0.231	0.1864	0.2301	0.1059
0.2227	0.1552	0.2259	0.1805	0.2238	0.2559	0.2254	0.1813	0.2245	0.1024
0.2173	0.1507	0.2205	0.1755	0.2184	0.2498	0.2199	0.1763	0.2191	0.09891
0.212	0.1463	0.2151	0.1707	0.2131	0.2439	0.2145	0.1715	0.2138	0.09557
0.2068	0.142	0.2099	0.1659	0.2079	0.238	0.2093	0.1668	0.2086	0.09235
0.2017	0.1379	0.2048	0.1613	0.2028	0.2323	0.2041	0.1623	0.2035	0.08923
0.1967	0.1338	0.1998	0.1568	0.1978	0.2267	0.1991	0.1578	0.1985	0.08623
0.1919	0.1299	0.1949	0.1525	0.193	0.2213	0.1942	0.1535	0.1936	0.08332
0.1871	0.1261	0.19	0.1482	0.1882	0.216	0.1893	0.1493	0.1888	0.08052
0.1825	0.1224	0.1853	0.1441	0.1835	0.2107	0.1846	0.1452	0.1841	0.07781
0.1779	0.1189	0.1807	0.1401	0.179	0.2057	0.18	0.1412	0.1795	0.07519
0.1734	0.1154	0.1762	0.1362	0.1745	0.2007	0.1755	0.1373	0.175	0.07266
0.1691	0.112	0.1718	0.1323	0.1702	0.1959	0.1711	0.1335	0.1707	0.07022
0.1648	0.1087	0.1675	0.1286	0.1659	0.1911	0.1667	0.1298	0.1664	0.06786
0.1607	0.1055	0.1633	0.125	0.1617	0.1865	0.1625	0.1262	0.1622	0.06558
0.1566	0.1024	0.1592	0.1215	0.1577	0.182	0.1584	0.1227	0.1581	0.06338
0.1527	0.09941	0.1552	0.1181	0.1537	0.1776	0.1544	0.1193	0.1541	0.06126
0.1488	0.09649	0.1513	0.1148	0.1498	0.1733	0.1505	0.116	0.1502	0.0592
0.145	0.09366	0.1474	0.1116	0.146	0.1691	0.1466	0.1128	0.1464	0.05722
0.1413	0.09091	0.1437	0.1085	0.1423	0.1649	0.1429	0.1097	0.1427	0.0553
0.1377	0.08823	0.14	0.1054	0.1387	0.1609	0.1392	0.1067	0.139	0.05345
0.1342	0.08564	0.1364	0.1025	0.1352	0.157	0.1357	0.1037	0.1355	0.05166
0.1308	0.08313	0.1329	0.09958	0.1318	0.1532	0.1322	0.1008	0.132	0.04993
0.1274	0.08068	0.1295	0.09678	0.1284	0.1495	0.1288	0.09799	0.1286	0.04826
0.1242	0.07831	0.1262	0.09405	0.1251	0.1458	0.1255	0.09526	0.1253	0.04665
0.121	0.07601	0.123	0.09141	0.1219	0.1423	0.1223	0.0926	0.1221	0.04509
0.1179	0.07378	0.1198	0.08884	0.1188	0.1388	0.1191	0.09002	0.119	0.04358
0.1149	0.07161	0.1167	0.08634	0.1158	0.1354	0.1161	0.0875	0.1159	0.04212
0.1119	0.06951	0.1137	0.08391	0.1128	0.1321	0.1131	0.08506	0.1129	0.04072
0.109	0.06747	0.1108	0.08154	0.1099	0.1289	0.1102	0.08268	0.11	0.03936
0.1062	0.06549	0.1079	0.07925	0.1071	0.1257	0.1073	0.08036	0.1071	0.03804
0.1035	0.06356	0.1051	0.07702	0.1043	0.1226	0.1045	0.07811	0.1044	0.03677
0.1008	0.0617	0.1024	0.07485	0.1016	0.1196	0.1018	0.07593	0.1017	0.03555
0.09821	0.05989	0.09975	0.07274	0.09901	0.1167	0.09922	0.0738	0.09903	0.03436
0.09567	0.05813	0.09716	0.07069	0.09646	0.1138	0.09665	0.07173	0.09646	0.03321
0.0932	0.05643	0.09464	0.0687	0.09397	0.111	0.09416	0.06972	0.09395	0.03211
0.09079	0.05477	0.09219	0.06677	0.09154	0.1083	0.09172	0.06776	0.09151	0.03104
0.08845	0.05316	0.08979	0.06489	0.08918	0.1057	0.08935	0.06586	0.08913	0.03
0.08616	0.05161	0.08746	0.06306	0.08687	0.1031	0.08704	0.06401	0.08682	0.029
0.08393	0.05009	0.08519	0.06129	0.08463	0.1005	0.0848	0.06221	0.08456	0.02803
0.08176	0.04863	0.08298	0.05956	0.08244	0.09805	0.08261	0.06047	0.08236	0.0271
0.07964	0.0472	0.08082	0.05789	0.08031	0.09564	0.08047	0.05877	0.08021	0.0262
0.07758	0.04582	0.07872	0.05626	0.07823	0.09328	0.07839	0.05712	0.07812	0.02533
0.07557	0.04448	0.07667	0.05467	0.0762	0.09098	0.07637	0.05551	0.07609	0.02448
0.07362	0.04318	0.07468	0.05314	0.07423	0.08874	0.0744	0.05396	0.0741	0.02367
0.07171	0.04191	0.07274	0.05164	0.07231	0.08655	0.07248	0.05244	0.07217	0.02288
0.06986	0.04069	0.07085	0.05019	0.07044	0.08442	0.07061	0.05097	0.07029	0.02212
0.06805	0.0395	0.06901	0.04878	0.06861	0.08233	0.06879	0.04954	0.06846	0.02139
0.06629	0.03834	0.06722	0.04741	0.06684	0.0803	0.06702	0.04815	0.06668	0.02068
0.06458	0.03722	0.06547	0.04608	0.06511	0.07832	0.06529	0.0468	0.06494	0.01999
0.06291	0.03614	0.06377	0.04478	0.06342	0.07638	0.06361	0.04549	0.06325	0.01933
0.06128	0.03508	0.06212	0.04352	0.06178	0.0745	0.06197	0.04421	0.0616	0.01869
0.0597	0.03406	0.06051	0.0423	0.06018	0.07266	0.06038	0.04298	0.06	0.01807
0.05816	0.03306	0.05894	0.04112	0.05863	0.07086	0.05883	0.04177	0.05843	0.01747
0.05665	0.0321	0.05741	0.03996	0.05711	0.06911	0.05732	0.0406	0.05691	0.01689
0.05519	0.03116	0.05593	0.03884	0.05563	0.0674	0.05585	0.03947	0.05543	0.01633
0.05377	0.03026	0.05448	0.03775	0.0542	0.06573	0.05441	0.03836	0.05399	0.01579
0.05238	0.02937	0.05307	0.0367	0.0528	0.0641	0.05302	0.03729	0.05259	0.01527
0.05103	0.02852	0.0517	0.03567	0.05144	0.06252	0.05166	0.03625	0.05122	0.01477
0.04972	0.02769	0.05036	0.03467	0.05011	0.06097	0.05034	0.03524	0.04989	0.01428
0.04844	0.02688	0.04906	0.0337	0.04882	0.05946	0.04905	0.03426	0.0486	0.01381
0.04719	0.0261	0.0478	0.03276	0.04756	0.05799	0.0478	0.0333	0.04734	0.01335
0.04598	0.02534	0.04657	0.03185	0.04633	0.05655	0.04658	0.03237	0.04611	0.01291
0.0448	0.02461	0.04537	0.03096	0.04514	0.05515	0.04539	0.03147	0.04492	0.01249
0.04365	0.02389	0.0442	0.03009	0.04398	0.05378	0.04424	0.03059	0.04375	0.01208
0.04253	0.0232	0.04307	0.02925	0.04285	0.05245	0.04311	0.02974	0.04262	0.01168
0.04144	0.02252	0.04196	0.02844	0.04175	0.05115	0.04201	0.02892	0.04152	0.0113
0.04038	0.02187	0.04088	0.02765	0.04068	0.04989	0.04095	0.02811	0.04045	0.01092
0.03934	0.02124	0.03984	0.02688	0.03964	0.04865	0.03991	0.02733	0.0394	0.01057
0.03834	0.02062	0.03882	0.02613	0.03862	0.04745	0.0389	0.02658	0.03839	0.01022
0.03736	0.02002	0.03782	0.02541	0.03763	0.04627	0.03791	0.02584	0.0374	0.009885
0.0364	0.01944	0.03686	0.0247	0.03667	0.04513	0.03695	0.02512	0.03644	0.009562
0.03548	0.01888	0.03592	0.02402	0.03573	0.04401	0.03602	0.02443	0.0355	0.009249
0.03457	0.01833	0.035	0.02335	0.03482	0.04292	0.03511	0.02375	0.03459	0.008947
0.03369	0.0178	0.03411	0.02271	0.03393	0.04186	0.03422	0.0231	0.0337	0.008654
0.03283	0.01729	0.03324	0.02208	0.03307	0.04082	0.03336	0.02246	0.03283	0.008372
0.032	0.01679	0.0324	0.02147	0.03223	0.03981	0.03252	0.02184	0.03199	0.008099
0.03119	0.0163	0.03158	0.02088	0.03141	0.03883	0.03171	0.02124	0.03117	0.007835
0.0304	0.01583	0.03078	0.0203	0.03061	0.03787	0.03091	0.02065	0.03038	0.00758
0.02963	0.01538	0.03	0.01974	0.02983	0.03693	0.03014	0.02009	0.0296	0.007334
0.02888	0.01493	0.02924	0.0192	0.02908	0.03602	0.02938	0.01953	0.02885	0.007096
0.02815	0.0145	0.0285	0.01867	0.02834	0.03513	0.02865	0.019	0.02811	0.006866
0.02744	0.01408	0.02778	0.01816	0.02763	0.03426	0.02793	0.01848	0.0274	0.006643
0.02674	0.01368	0.02708	0.01766	0.02693	0.03342	0.02724	0.01797	0.0267	0.006428
0.02607	0.01328	0.0264	0.01718	0.02625	0.03259	0.02656	0.01748	0.02602	0.00622
0.02542	0.0129	0.02574	0.01671	0.02559	0.03179	0.0259	0.017	0.02536	0.006019
0.02478	0.01253	0.02509	0.01625	0.02494	0.03101	0.02526	0.01654	0.02472	0.005825
0.02416	0.01217	0.02446	0.0158	0.02432	0.03024	0.02463	0.01608	0.0241	0.005637
0.02355	0.01182	0.02385	0.01537	0.02371	0.0295	0.02402	0.01565	0.02349	0.005455
0.02296	0.01148	0.02325	0.01495	0.02311	0.02878	0.02343	0.01522	0.0229	0.00528
0.02239	0.01115	0.02267	0.01455	0.02254	0.02807	0.02285	0.0148	0.02232	0.00511
0.02183	0.01083	0.02211	0.01415	0.02197	0.02738	0.02229	0.0144	0.02176	0.004946
0.02129	0.01052	0.02156	0.01376	0.02142	0.02671	0.02174	0.01401	0.02121	0.004787
0.02076	0.01022	0.02102	0.01339	0.02089	0.02605	0.02121	0.01363	0.02068	0.004634
0.02024	0.009926	0.0205	0.01303	0.02037	0.02542	0.02069	0.01326	0.02016	0.004486
0.01974	0.009642	0.01999	0.01267	0.01986	0.02479	0.02018	0.0129	0.01966	0.004342
0.01925	0.009366	0.0195	0.01233	0.01937	0.02419	0.01969	0.01255	0.01917	0.004204
0.01877	0.009098	0.01902	0.012	0.01889	0.0236	0.01921	0.01221	0.01869	0.00407
0.01831	0.008839	0.01855	0.01167	0.01842	0.02302	0.01874	0.01188	0.01822	0.003941
0.01786	0.008587	0.01809	0.01136	0.01797	0.02246	0.01828	0.01155	0.01777	0.003815
0.01742	0.008342	0.01765	0.01105	0.01753	0.02191	0.01784	0.01124	0.01733	0.003694
0.01699	0.008104	0.01722	0.01075	0.01709	0.02138	0.01741	0.01094	0.0169	0.003577
0.01658	0.007874	0.01679	0.01046	0.01667	0.02086	0.01699	0.01064	0.01648	0.003464
0.01617	0.00765	0.01638	0.01018	0.01627	0.02035	0.01658	0.01035	0.01608	0.003355
0.01578	0.007433	0.01598	0.009904	0.01587	0.01986	0.01618	0.01007	0.01568	0.003249
0.01539	0.007222	0.01559	0.009638	0.01548	0.01938	0.01579	0.009802	0.01529	0.003147
0.01502	0.007018	0.01521	0.009379	0.0151	0.01891	0.01541	0.009537	0.01492	0.003048
0.01465	0.006819	0.01485	0.009127	0.01473	0.01845	0.01505	0.00928	0.01455	0.002952
0.0143	0.006626	0.01449	0.008882	0.01437	0.01801	0.01469	0.00903	0.0142	0.00286
0.01395	0.006439	0.01413	0.008644	0.01402	0.01757	0.01434	0.008787	0.01385	0.00277
0.01361	0.006258	0.01379	0.008412	0.01368	0.01715	0.014	0.00855	0.01351	0.002684
0.01329	0.006082	0.01346	0.008187	0.01335	0.01673	0.01366	0.00832	0.01318	0.0026
0.01297	0.005911	0.01314	0.007968	0.01303	0.01633	0.01334	0.008096	0.01286	0.002519
0.01266	0.005745	0.01282	0.007755	0.01272	0.01594	0.01303	0.007878	0.01255	0.002441
0.01235	0.005584	0.01251	0.007548	0.01241	0.01556	0.01272	0.007666	0.01225	0.002365
0.01206	0.005427	0.01221	0.007346	0.01211	0.01518	0.01242	0.00746	0.01195	0.002292
0.01177	0.005275	0.01192	0.007151	0.01182	0.01482	0.01213	0.00726	0.01166	0.002221
0.01149	0.005128	0.01164	0.00696	0.01154	0.01446	0.01185	0.007065	0.01138	0.002152
0.01122	0.004985	0.01136	0.006775	0.01126	0.01412	0.01157	0.006875	0.01111	0.002086
0.01095	0.004846	0.01109	0.006595	0.01099	0.01378	0.0113	0.006691	0.01084	0.002022
0.01069	0.004712	0.01083	0.00642	0.01073	0.01345	0.01104	0.006511	0.01058	0.00196
0.01044	0.004581	0.01057	0.006249	0.01048	0.01313	0.01078	0.006337	0.01033	0.0019
0.01019	0.004454	0.01032	0.006083	0.01023	0.01282	0.01053	0.006167	0.01008	0.001842
0.009954	0.004331	0.01008	0.005922	0.009984	0.01251	0.01029	0.006002	0.009843	0.001786
0.009721	0.004211	0.009841	0.005765	0.009748	0.01222	0.01005	0.005841	0.009609	0.001731
0.009494	0.004095	0.00961	0.005613	0.009518	0.01193	0.009821	0.005685	0.009381	0.001679
0.009272	0.003983	0.009384	0.005464	0.009294	0.01164	0.009596	0.005533	0.009159	0.001628
0.009056	0.003873	0.009165	0.00532	0.009076	0.01137	0.009377	0.005385	0.008943	0.001578
0.008846	0.003767	0.008951	0.00518	0.008863	0.0111	0.009164	0.005242	0.008732	0.001531
0.008641	0.003664	0.008743	0.005043	0.008656	0.01083	0.008955	0.005102	0.008527	0.001485
0.008442	0.003564	0.008539	0.00491	0.008454	0.01058	0.008753	0.004966	0.008327	0.00144
0.008247	0.003467	0.008341	0.004781	0.008257	0.01033	0.008555	0.004833	0.008132	0.001397
0.008058	0.003373	0.008148	0.004655	0.008065	0.01009	0.008362	0.004705	0.007942	0.001355
0.007873	0.003281	0.00796	0.004533	0.007877	0.009848	0.008174	0.00458	0.007757	0.001314
0.007693	0.003192	0.007777	0.004414	0.007695	0.009616	0.00799	0.004458	0.007577	0.001275
0.007517	0.003106	0.007598	0.004298	0.007517	0.009391	0.007812	0.004339	0.007401	0.001237
0.007346	0.003022	0.007423	0.004185	0.007344	0.00917	0.007637	0.004224	0.00723	0.0012
0.007179	0.002941	0.007254	0.004075	0.007175	0.008955	0.007467	0.004112	0.007063	0.001164
0.007017	0.002862	0.007088	0.003969	0.00701	0.008745	0.007302	0.004003	0.0069	0.00113
0.006858	0.002786	0.006926	0.003865	0.006849	0.008541	0.00714	0.003897	0.006741	0.001097
0.006704	0.002711	0.006769	0.003764	0.006693	0.008341	0.006983	0.003793	0.006587	0.001064
0.006553	0.002639	0.006615	0.003666	0.00654	0.008146	0.006829	0.003693	0.006436	0.001033
0.006406	0.002569	0.006466	0.00357	0.006391	0.007956	0.006679	0.003595	0.006289	0.001002
0.006263	0.002501	0.00632	0.003477	0.006246	0.007771	0.006533	0.0035	0.006146	0.000973
0.006123	0.002435	0.006177	0.003386	0.006105	0.00759	0.00639	0.003408	0.006006	0.0009445
0.005987	0.00237	0.006038	0.003298	0.005967	0.007413	0.006251	0.003318	0.00587	0.0009169
0.005854	0.002308	0.005903	0.003212	0.005832	0.007241	0.006115	0.003231	0.005737	0.0008901
0.005725	0.002247	0.005771	0.003129	0.005701	0.007073	0.005983	0.003145	0.005608	0.0008642
0.005599	0.002189	0.005642	0.003048	0.005573	0.006909	0.005854	0.003063	0.005482	0.000839
0.005476	0.002132	0.005517	0.002969	0.005448	0.006749	0.005728	0.002982	0.005359	0.0008147
0.005355	0.002076	0.005394	0.002892	0.005326	0.006593	0.005605	0.002904	0.005239	0.0007911
0.005238	0.002022	0.005275	0.002817	0.005207	0.006441	0.005485	0.002828	0.005122	0.0007682
0.005124	0.00197	0.005158	0.002744	0.005092	0.006292	0.005367	0.002753	0.005008	0.000746
0.005013	0.001919	0.005044	0.002673	0.004979	0.006147	0.005253	0.002681	0.004896	0.0007245
0.004904	0.00187	0.004933	0.002604	0.004868	0.006006	0.005142	0.002611	0.004788	0.0007036
0.004798	0.001822	0.004825	0.002537	0.004761	0.005868	0.005033	0.002543	0.004682	0.0006834
0.004694	0.001775	0.00472	0.002472	0.004656	0.005733	0.004926	0.002476	0.004579	0.0006638
0.004593	0.00173	0.004617	0.002408	0.004553	0.005601	0.004823	0.002412	0.004478	0.0006448
0.004495	0.001686	0.004516	0.002346	0.004454	0.005473	0.004721	0.002349	0.00438	0.0006263
0.004398	0.001643	0.004418	0.002286	0.004356	0.005348	0.004623	0.002288	0.004284	0.0006084
0.004305	0.001602	0.004323	0.002227	0.004261	0.005225	0.004526	0.002228	0.004191	0.0005911
0.004213	0.001561	0.004229	0.00217	0.004168	0.005106	0.004432	0.00217	0.0041	0.0005743
0.004124	0.001522	0.004138	0.002115	0.004078	0.00499	0.00434	0.002114	0.004011	0.0005579
0.004036	0.001484	0.004049	0.002061	0.003989	0.004876	0.00425	0.002059	0.003924	0.0005421
0.003951	0.001447	0.003963	0.002008	0.003903	0.004765	0.004162	0.002006	0.00384	0.0005267
0.003868	0.001411	0.003878	0.001957	0.003819	0.004656	0.004077	0.001954	0.003757	0.0005118
0.003787	0.001376	0.003795	0.001907	0.003737	0.004551	0.003993	0.001903	0.003677	0.0004973
0.003708	0.001342	0.003715	0.001859	0.003657	0.004447	0.003911	0.001854	0.003598	0.0004833
0.003631	0.001309	0.003636	0.001812	0.003578	0.004347	0.003831	0.001806	0.003521	0.0004696
0.003555	0.001277	0.003559	0.001766	0.003502	0.004248	0.003753	0.00176	0.003447	0.0004564
0.003481	0.001246	0.003484	0.001721	0.003427	0.004152	0.003677	0.001714	0.003374	0.0004436
0.00341	0.001215	0.003411	0.001677	0.003355	0.004058	0.003603	0.00167	0.003303	0.0004311
0.003339	0.001186	0.00334	0.001635	0.003284	0.003967	0.00353	0.001627	0.003233	0.000419
0.003271	0.001157	0.00327	0.001594	0.003214	0.003877	0.003459	0.001586	0.003165	0.0004072
0.003204	0.001129	0.003202	0.001554	0.003146	0.00379	0.00339	0.001545	0.003099	0.0003958
0.003138	0.001102	0.003135	0.001515	0.00308	0.003705	0.003322	0.001505	0.003034	0.0003848
0.003074	0.001076	0.00307	0.001477	0.003016	0.003622	0.003256	0.001467	0.002971	0.000374
0.003012	0.00105	0.003007	0.00144	0.002953	0.00354	0.003191	0.00143	0.00291	0.0003636
0.002951	0.001025	0.002945	0.001404	0.002891	0.003461	0.003128	0.001393	0.00285	0.0003534
0.002891	0.001	0.002885	0.001369	0.002831	0.003384	0.003066	0.001358	0.002791	0.0003436
0.002833	0.0009767	0.002826	0.001335	0.002772	0.003308	0.003005	0.001323	0.002734	0.000334
0.002776	0.0009537	0.002768	0.001301	0.002715	0.003234	0.002946	0.00129	0.002678	0.0003247
0.002721	0.0009312	0.002712	0.001269	0.002659	0.003162	0.002888	0.001257	0.002623	0.0003157
0.002667	0.0009094	0.002657	0.001238	0.002604	0.003092	0.002832	0.001225	0.00257	0.0003069
0.002614	0.0008881	0.002603	0.001207	0.002551	0.003023	0.002777	0.001194	0.002518	0.0002984
0.002562	0.0008674	0.002551	0.001177	0.002498	0.002956	0.002723	0.001164	0.002467	0.0002902
0.002511	0.0008472	0.002499	0.001148	0.002447	0.00289	0.00267	0.001135	0.002417	0.0002821
0.002462	0.0008276	0.002449	0.00112	0.002397	0.002826	0.002618	0.001106	0.002369	0.0002743
0.002413	0.0008085	0.0024	0.001093	0.002349	0.002763	0.002568	0.001078	0.002322	0.0002667
0.002366	0.0007898	0.002352	0.001066	0.002301	0.002702	0.002518	0.001051	0.002275	0.0002594
0.00232	0.0007717	0.002306	0.00104	0.002255	0.002642	0.00247	0.001025	0.00223	0.0002522
0.002275	0.000754	0.00226	0.001015	0.002209	0.002584	0.002423	0.0009995	0.002186	0.0002453
0.002231	0.0007367	0.002215	0.0009901	0.002165	0.002527	0.002377	0.0009746	0.002143	0.0002385
0.002187	0.0007199	0.002172	0.0009661	0.002121	0.002471	0.002332	0.0009503	0.002101	0.000232
0.002145	0.0007036	0.002129	0.0009427	0.002079	0.002417	0.002287	0.0009267	0.00206	0.0002256
0.002104	0.0006876	0.002088	0.00092	0.002038	0.002364	0.002244	0.0009037	0.00202	0.0002194
0.002064	0.0006721	0.002047	0.0008979	0.001997	0.002312	0.002202	0.0008814	0.00198	0.0002134
0.002024	0.0006569	0.002007	0.0008764	0.001958	0.002261	0.00216	0.0008596	0.001942	0.0002076
0.001986	0.0006421	0.001968	0.0008554	0.001919	0.002212	0.00212	0.0008384	0.001905	0.0002019
0.001948	0.0006277	0.00193	0.000835	0.001881	0.002163	0.00208	0.0008178	0.001868	0.0001964
0.001911	0.0006136	0.001893	0.0008152	0.001844	0.002116	0.002042	0.0007977	0.001832	0.0001911
0.001875	0.0005999	0.001857	0.0007958	0.001808	0.00207	0.002004	0.0007782	0.001797	0.0001858
0.00184	0.0005865	0.001821	0.000777	0.001773	0.002025	0.001967	0.0007591	0.001763	0.0001808
0.001805	0.0005734	0.001787	0.0007587	0.001738	0.001981	0.00193	0.0007406	0.00173	0.0001759
0.001772	0.0005607	0.001753	0.0007409	0.001704	0.001938	0.001895	0.0007226	0.001697	0.0001711
0.001739	0.0005483	0.00172	0.0007235	0.001671	0.001896	0.00186	0.000705	0.001665	0.0001665
0.001706	0.0005361	0.001687	0.0007066	0.001639	0.001854	0.001826	0.0006879	0.001634	0.000162
0.001675	0.0005243	0.001655	0.0006901	0.001607	0.001814	0.001792	0.0006713	0.001603	0.0001576
0.001644	0.0005127	0.001624	0.0006741	0.001577	0.001775	0.00176	0.0006551	0.001573	0.0001534
0.001613	0.0005014	0.001594	0.0006585	0.001546	0.001737	0.001728	0.0006393	0.001544	0.0001492
0.001584	0.0004904	0.001564	0.0006433	0.001517	0.001699	0.001697	0.0006239	0.001516	0.0001452
0.001555	0.0004796	0.001535	0.0006285	0.001488	0.001662	0.001666	0.0006089	0.001488	0.0001413
0.001527	0.0004691	0.001507	0.0006141	0.00146	0.001627	0.001636	0.0005944	0.001461	0.0001375
0.001499	0.0004589	0.001479	0.0006	0.001432	0.001592	0.001607	0.0005802	0.001434	0.0001338
0.001472	0.0004488	0.001452	0.0005864	0.001405	0.001557	0.001578	0.0005664	0.001408	0.0001303
0.001445	0.000439	0.001425	0.000573	0.001379	0.001524	0.00155	0.0005529	0.001382	0.0001268
0.001419	0.0004295	0.001399	0.0005601	0.001353	0.001491	0.001522	0.0005398	0.001357	0.0001234
0.001394	0.0004201	0.001374	0.0005474	0.001328	0.001459	0.001495	0.000527	0.001333	0.0001201
0.001369	0.000411	0.001349	0.0005351	0.001303	0.001428	0.001469	0.0005146	0.001309	0.000117
0.001344	0.0004021	0.001324	0.0005231	0.001279	0.001397	0.001443	0.0005025	0.001286	0.0001139
0.00132	0.0003933	0.0013	0.0005114	0.001255	0.001368	0.001417	0.0004907	0.001263	0.0001109
0.001297	0.0003848	0.001277	0.0005	0.001232	0.001338	0.001392	0.0004792	0.00124	0.0001079
0.001274	0.0003765	0.001254	0.0004889	0.001209	0.00131	0.001368	0.000468	0.001219	0.0001051
0.001252	0.0003683	0.001232	0.0004781	0.001187	0.001282	0.001344	0.0004571	0.001197	0.0001023
0.00123	0.0003604	0.00121	0.0004676	0.001165	0.001255	0.001321	0.0004465	0.001176	9.966e-05
0.001208	0.0003526	0.001189	0.0004573	0.001144	0.001228	0.001298	0.0004361	0.001156	9.706e-05
0.001187	0.000345	0.001168	0.0004473	0.001123	0.001202	0.001275	0.000426	0.001136	9.453e-05
0.001166	0.0003375	0.001147	0.0004375	0.001103	0.001176	0.001253	0.0004162	0.001116	9.207e-05
0.001146	0.0003303	0.001127	0.000428	0.001083	0.001152	0.001232	0.0004066	0.001097	8.968e-05
0.001126	0.0003232	0.001107	0.0004187	0.001063	0.001127	0.001211	0.0003972	0.001078	8.736e-05
0.001107	0.0003162	0.001088	0.0004097	0.001044	0.001103	0.00119	0.0003881	0.001059	8.511e-05
0.001088	0.0003094	0.001069	0.0004009	0.001025	0.00108	0.00117	0.0003793	0.001041	8.292e-05
0.001069	0.0003027	0.00105	0.0003923	0.001007	0.001057	0.00115	0.0003706	0.001024	8.079e-05
0.001051	0.0002962	0.001032	0.0003839	0.000989	0.001035	0.00113	0.0003622	0.001006	7.872e-05
0.001033	0.0002899	0.001015	0.0003757	0.0009714	0.001013	0.001111	0.0003539	0.0009893	7.671e-05
0.001016	0.0002836	0.0009971	0.0003677	0.0009542	0.0009919	0.001093	0.0003459	0.0009727	7.476e-05
0.0009986	0.0002776	0.0009801	0.0003599	0.0009374	0.000971	0.001074	0.0003381	0.0009564	7.286e-05
0.0009818	0.0002716	0.0009634	0.0003523	0.0009209	0.0009506	0.001056	0.0003305	0.0009405	7.102e-05
0.0009653	0.0002658	0.0009471	0.0003449	0.0009048	0.0009307	0.001038	0.000323	0.0009248	6.923e-05
0.0009492	0.0002601	0.0009311	0.0003377	0.0008889	0.0009112	0.001021	0.0003158	0.0009095	6.748e-05
0.0009333	0.0002545	0.0009154	0.0003306	0.0008735	0.0008921	0.001004	0.0003087	0.0008945	6.579e-05
0.0009178	0.000249	0.0009	0.0003237	0.0008583	0.0008735	0.0009875	0.0003018	0.0008799	6.415e-05
0.0009026	0.0002437	0.0008849	0.000317	0.0008434	0.0008552	0.0009712	0.0002951	0.0008655	6.255e-05
0.0008877	0.0002385	0.0008702	0.0003105	0.0008289	0.0008374	0.0009552	0.0002885	0.0008514	6.099e-05
0.0008731	0.0002333	0.0008557	0.000304	0.0008146	0.0008199	0.0009395	0.0002821	0.0008375	5.948e-05
0.0008588	0.0002283	0.0008415	0.0002978	0.0008006	0.0008028	0.0009241	0.0002758	0.000824	5.801e-05
0.0008448	0.0002235	0.0008276	0.0002917	0.0007869	0.0007861	0.000909	0.0002697	0.0008107	5.659e-05
0.000831	0.0002187	0.000814	0.0002857	0.0007735	0.0007698	0.0008942	0.0002638	0.0007977	5.52e-05
0.0008175	0.000214	0.0008007	0.0002799	0.0007604	0.0007538	0.0008796	0.000258	0.0007849	5.385e-05
0.0008043	0.0002094	0.0007876	0.0002742	0.0007475	0.0007381	0.0008654	0.0002523	0.0007724	5.254e-05
0.0007913	0.0002049	0.0007747	0.0002686	0.0007349	0.0007228	0.0008514	0.0002468	0.0007602	5.126e-05
0.0007786	0.0002005	0.0007622	0.0002632	0.0007225	0.0007078	0.0008377	0.0002414	0.0007481	5.002e-05
0.0007661	0.0001962	0.0007498	0.0002579	0.0007104	0.0006932	0.0008242	0.0002361	0.0007363	4.882e-05
0.0007538	0.000192	0.0007377	0.0002527	0.0006985	0.0006788	0.000811	0.0002309	0.0007248	4.765e-05
0.0007418	0.0001879	0.0007259	0.0002476	0.0006869	0.0006648	0.000798	0.0002259	0.0007134	4.651e-05
0.0007301	0.0001839	0.0007142	0.0002427	0.0006755	0.0006511	0.0007853	0.000221	0.0007023	4.54e-05
0.0007185	0.0001799	0.0007028	0.0002378	0.0006643	0.0006376	0.0007728	0.0002162	0.0006914	4.432e-05
0.0007072	0.0001761	0.0006917	0.0002331	0.0006534	0.0006245	0.0007606	0.0002115	0.0006807	4.327e-05
0.0006961	0.0001723	0.0006807	0.0002284	0.0006426	0.0006116	0.0007486	0.0002069	0.0006702	4.226e-05
0.0006852	0.0001686	0.0006699	0.0002239	0.0006321	0.000599	0.0007368	0.0002025	0.0006599	4.126e-05
0.0006745	0.000165	0.0006594	0.0002195	0.0006218	0.0005867	0.0007252	0.0001981	0.0006498	4.03e-05
0.000664	0.0001614	0.000649	0.0002151	0.0006116	0.0005747	0.0007138	0.0001938	0.0006399	3.936e-05
0.0006537	0.000158	0.0006389	0.0002109	0.0006017	0.0005629	0.0007026	0.0001897	0.0006301	3.845e-05
0.0006436	0.0001546	0.0006289	0.0002068	0.000592	0.0005513	0.0006917	0.0001856	0.0006206	3.756e-05
0.0006337	0.0001512	0.0006191	0.0002027	0.0005824	0.00054	0.0006809	0.0001816	0.0006112	3.67e-05
0.0006239	0.000148	0.0006095	0.0001987	0.0005731	0.000529	0.0006704	0.0001777	0.000602	3.586e-05
0.0006144	0.0001448	0.0006001	0.0001948	0.0005639	0.0005181	0.00066	0.0001739	0.000593	3.504e-05
0.000605	0.0001417	0.0005909	0.000191	0.0005549	0.0005076	0.0006498	0.0001702	0.0005841	3.424e-05
0.0005958	0.0001387	0.0005818	0.0001873	0.0005461	0.0004972	0.0006398	0.0001666	0.0005755	3.347e-05
0.0005868	0.0001357	0.0005729	0.0001837	0.0005374	0.000487	0.00063	0.000163	0.0005669	3.271e-05
0.0005779	0.0001328	0.0005641	0.0001801	0.0005289	0.0004771	0.0006204	0.0001596	0.0005585	3.198e-05
0.0005692	0.0001299	0.0005556	0.0001766	0.0005206	0.0004674	0.0006109	0.0001562	0.0005503	3.127e-05
0.0005607	0.0001271	0.0005472	0.0001732	0.0005124	0.0004579	0.0006016	0.0001529	0.0005422	3.057e-05
0.0005523	0.0001244	0.0005389	0.0001699	0.0005044	0.0004486	0.0005925	0.0001497	0.0005343	2.989e-05
0.0005441	0.0001217	0.0005308	0.0001666	0.0004965	0.0004394	0.0005835	0.0001465	0.0005265	2.923e-05
0.000536	0.0001191	0.0005228	0.0001634	0.0004888	0.0004305	0.0005747	0.0001434	0.0005188	2.859e-05
0.000528	0.0001165	0.000515	0.0001603	0.0004812	0.0004218	0.000566	0.0001404	0.0005113	2.797e-05
0.0005202	0.000114	0.0005073	0.0001572	0.0004738	0.0004132	0.0005575	0.0001374	0.0005039	2.736e-05
0.0005126	0.0001116	0.0004998	0.0001542	0.0004665	0.0004049	0.0005491	0.0001345	0.0004967	2.677e-05
0.0005051	0.0001091	0.0004924	0.0001512	0.0004594	0.0003967	0.0005409	0.0001317	0.0004895	2.619e-05
0.0004977	0.0001068	0.0004851	0.0001483	0.0004523	0.0003886	0.0005329	0.0001289	0.0004825	2.563e-05
0.0004904	0.0001045	0.0004779	0.0001455	0.0004454	0.0003808	0.0005249	0.0001262	0.0004757	2.508e-05
0.0004833	0.0001022	0.0004709	0.0001427	0.0004387	0.0003731	0.0005172	0.0001236	0.0004689	2.455e-05
0.0004763	0.0001	0.000464	0.00014	0.000432	0.0003656	0.0005095	0.000121	0.0004623	2.403e-05
0.0004695	9.788e-05	0.0004573	0.0001373	0.0004255	0.0003582	0.000502	0.0001185	0.0004557	2.352e-05
0.0004627	9.577e-05	0.0004506	0.0001347	0.0004191	0.000351	0.0004946	0.000116	0.0004493	2.302e-05
0.0004561	9.37e-05	0.0004441	0.0001322	0.0004129	0.0003439	0.0004873	0.0001136	0.000443	2.254e-05
0.0004496	9.168e-05	0.0004377	0.0001296	0.0004067	0.000337	0.0004802	0.0001112	0.0004368	2.207e-05
0.0004432	8.97e-05	0.0004314	0.0001272	0.0004006	0.0003302	0.0004732	0.0001089	0.0004307	2.162e-05
0.0004369	8.776e-05	0.0004252	0.0001248	0.0003947	0.0003236	0.0004663	0.0001066	0.0004248	2.117e-05
0.0004307	8.587e-05	0.0004191	0.0001224	0.0003889	0.0003171	0.0004595	0.0001044	0.0004189	2.074e-05
0.0004246	8.401e-05	0.0004131	0.0001201	0.0003831	0.0003107	0.0004528	0.0001023	0.0004131	2.031e-05
0.0004187	8.22e-05	0.0004072	0.0001178	0.0003775	0.0003045	0.0004463	0.0001001	0.0004074	1.99e-05
0.0004128	8.042e-05	0.0004014	0.0001156	0.000372	0.0002984	0.0004398	9.808e-05	0.0004018	1.95e-05
0.000407	7.869e-05	0.0003957	0.0001134	0.0003666	0.0002924	0.0004335	9.605e-05	0.0003963	1.91e-05
0.0004014	7.699e-05	0.0003901	0.0001113	0.0003612	0.0002866	0.0004273	9.407e-05	0.0003909	1.872e-05
0.0003958	7.532e-05	0.0003847	0.0001092	0.000356	0.0002808	0.0004211	9.213e-05	0.0003856	1.835e-05
0.0003903	7.369e-05	0.0003793	0.0001071	0.0003509	0.0002752	0.0004151	9.024e-05	0.0003803	1.798e-05
0.0003849	7.21e-05	0.000374	0.0001051	0.0003458	0.0002697	0.0004092	8.838e-05	0.0003752	1.763e-05
0.0003797	7.054e-05	0.0003687	0.0001032	0.0003408	0.0002643	0.0004034	8.657e-05	0.0003701	1.728e-05
0.0003745	6.902e-05	0.0003636	0.0001012	0.000336	0.0002591	0.0003976	8.479e-05	0.0003652	1.694e-05
0.0003693	6.752e-05	0.0003586	9.932e-05	0.0003312	0.0002539	0.000392	8.306e-05	0.0003603	1.661e-05
0.0003643	6.606e-05	0.0003536	9.745e-05	0.0003265	0.0002489	0.0003864	8.136e-05	0.0003554	1.629e-05
0.0003594	6.463e-05	0.0003487	9.563e-05	0.0003219	0.0002439	0.000381	7.97e-05	0.0003507	1.597e-05
0.0003545	6.324e-05	0.0003439	9.384e-05	0.0003173	0.0002391	0.0003756	7.807e-05	0.000346	1.566e-05
0.0003497	6.187e-05	0.0003392	9.208e-05	0.0003129	0.0002343	0.0003703	7.648e-05	0.0003414	1.536e-05
0.000345	6.053e-05	0.0003346	9.036e-05	0.0003085	0.0002296	0.0003652	7.493e-05	0.0003369	1.507e-05
0.0003404	5.922e-05	0.00033	8.867e-05	0.0003042	0.0002251	0.00036	7.34e-05	0.0003325	1.478e-05
0.0003359	5.794e-05	0.0003255	8.702e-05	0.0002999	0.0002206	0.000355	7.192e-05	0.0003281	1.451e-05
0.0003314	5.669e-05	0.0003211	8.539e-05	0.0002958	0.0002163	0.0003501	7.046e-05	0.0003238	1.423e-05
0.000327	5.546e-05	0.0003168	8.38e-05	0.0002917	0.000212	0.0003452	6.903e-05	0.0003196	1.397e-05
0.0003227	5.426e-05	0.0003125	8.224e-05	0.0002877	0.0002078	0.0003404	6.764e-05	0.0003154	1.37e-05
0.0003184	5.308e-05	0.0003083	8.071e-05	0.0002837	0.0002037	0.0003357	6.628e-05	0.0003113	1.345e-05
0.0003142	5.194e-05	0.0003041	7.921e-05	0.0002798	0.0001996	0.0003311	6.494e-05	0.0003073	1.32e-05
0.0003101	5.081e-05	0.0003001	7.774e-05	0.000276	0.0001957	0.0003265	6.364e-05	0.0003033	1.296e-05
0.000306	4.971e-05	0.0002961	7.63e-05	0.0002723	0.0001918	0.000322	6.236e-05	0.0002994	1.272e-05
0.0003021	4.864e-05	0.0002921	7.488e-05	0.0002686	0.000188	0.0003176	6.111e-05	0.0002955	1.249e-05
0.0002981	4.759e-05	0.0002882	7.349e-05	0.0002649	0.0001843	0.0003133	5.989e-05	0.0002917	1.226e-05
0.0002943	4.656e-05	0.0002844	7.213e-05	0.0002614	0.0001807	0.000309	5.869e-05	0.000288	1.204e-05
0.0002905	4.555e-05	0.0002807	7.08e-05	0.0002579	0.0001771	0.0003048	5.753e-05	0.0002843	1.182e-05
0.0002867	4.456e-05	0.000277	6.949e-05	0.0002544	0.0001736	0.0003006	5.638e-05	0.0002807	1.161e-05
0.000283	4.36e-05	0.0002733	6.821e-05	0.000251	0.0001702	0.0002965	5.526e-05	0.0002771	1.141e-05
0.0002794	4.266e-05	0.0002697	6.695e-05	0.0002477	0.0001669	0.0002925	5.417e-05	0.0002736	1.12e-05
0.0002759	4.174e-05	0.0002662	6.571e-05	0.0002444	0.0001636	0.0002885	5.31e-05	0.0002701	1.1e-05
0.0002723	4.083e-05	0.0002627	6.45e-05	0.0002412	0.0001604	0.0002846	5.205e-05	0.0002667	1.081e-05
0.0002689	3.995e-05	0.0002593	6.332e-05	0.000238	0.0001572	0.0002808	5.102e-05	0.0002634	1.062e-05
0.0002655	3.909e-05	0.000256	6.215e-05	0.0002349	0.0001541	0.000277	5.002e-05	0.0002601	1.044e-05
0.0002621	3.824e-05	0.0002526	6.101e-05	0.0002318	0.0001511	0.0002733	4.904e-05	0.0002568	1.025e-05
0.0002588	3.742e-05	0.0002494	5.99e-05	0.0002288	0.0001481	0.0002696	4.808e-05	0.0002536	1.008e-05
0.0002556	3.661e-05	0.0002462	5.88e-05	0.0002258	0.0001452	0.000266	4.714e-05	0.0002504	9.9e-06
0.0002524	3.582e-05	0.000243	5.772e-05	0.0002229	0.0001424	0.0002625	4.622e-05	0.0002473	9.73e-06
0.0002492	3.505e-05	0.0002399	5.667e-05	0.00022	0.0001396	0.000259	4.532e-05	0.0002442	9.57e-06
0.0002461	3.429e-05	0.0002368	5.564e-05	0.0002172	0.0001369	0.0002555	4.444e-05	0.0002412	9.4e-06
0.0002431	3.355e-05	0.0002338	5.462e-05	0.0002144	0.0001342	0.0002521	4.358e-05	0.0002382	9.24e-06
0.0002401	3.283e-05	0.0002308	5.363e-05	0.0002117	0.0001316	0.0002488	4.274e-05	0.0002353	9.09e-06
0.0002371	3.212e-05	0.0002279	5.266e-05	0.000209	0.000129	0.0002455	4.192e-05	0.0002324	8.94e-06
0.0002342	3.143e-05	0.000225	5.17e-05	0.0002063	0.0001265	0.0002423	4.111e-05	0.0002296	8.79e-06
0.0002313	3.075e-05	0.0002221	5.076e-05	0.0002037	0.000124	0.0002391	4.032e-05	0.0002267	8.64e-06
0.0002285	3.009e-05	0.0002193	4.985e-05	0.0002011	0.0001216	0.0002359	3.955e-05	0.000224	8.5e-06
0.0002257	2.944e-05	0.0002166	4.895e-05	0.0001986	0.0001192	0.0002328	3.88e-05	0.0002212	8.36e-06
0.0002229	2.881e-05	0.0002139	4.806e-05	0.0001961	0.0001169	0.0002298	3.806e-05	0.0002185	8.22e-06
0.0002202	2.819e-05	0.0002112	4.72e-05	0.0001936	0.0001146	0.0002268	3.734e-05	0.0002159	8.08e-06
0.0002176	2.759e-05	0.0002085	4.635e-05	0.0001912	0.0001123	0.0002238	3.663e-05	0.0002133	7.95e-06
0.0002149	2.699e-05	0.0002059	4.552e-05	0.0001888	0.0001102	0.0002209	3.594e-05	0.0002107	7.82e-06
0.0002123	2.642e-05	0.0002034	4.47e-05	0.0001865	0.000108	0.000218	3.527e-05	0.0002082	7.69e-06
0.0002098	2.585e-05	0.0002009	4.39e-05	0.0001842	0.0001059	0.0002152	3.46e-05	0.0002057	7.57e-06
0.0002073	2.53e-05	0.0001984	4.312e-05	0.0001819	0.0001038	0.0002124	3.396e-05	0.0002032	7.45e-06
0.0002048	2.475e-05	0.0001959	4.235e-05	0.0001797	0.0001018	0.0002096	3.332e-05	0.0002007	7.33e-06
0.0002024	2.423e-05	0.0001935	4.16e-05	0.0001775	9.982e-05	0.0002069	3.27e-05	0.0001983	7.21e-06
0.0001999	2.371e-05	0.0001911	4.086e-05	0.0001753	9.788e-05	0.0002042	3.21e-05	0.000196	7.1e-06
0.0001976	2.32e-05	0.0001888	4.013e-05	0.0001732	9.597e-05	0.0002016	3.151e-05	0.0001936	6.99e-06
0.0001952	2.271e-05	0.0001864	3.942e-05	0.0001711	9.41e-05	0.000199	3.092e-05	0.0001913	6.88e-06
0.0001929	2.222e-05	0.0001842	3.873e-05	0.000169	9.227e-05	0.0001964	3.036e-05	0.0001891	6.77e-06
0.0001906	2.175e-05	0.0001819	3.805e-05	0.000167	9.047e-05	0.0001939	2.98e-05	0.0001868	6.66e-06
0.0001884	2.129e-05	0.0001797	3.738e-05	0.0001649	8.871e-05	0.0001914	2.926e-05	0.0001846	6.56e-06
0.0001862	2.083e-05	0.0001775	3.672e-05	0.000163	8.699e-05	0.000189	2.873e-05	0.0001824	6.46e-06
0.000184	2.039e-05	0.0001754	3.608e-05	0.000161	8.53e-05	0.0001866	2.82e-05	0.0001803	6.36e-06
0.0001819	1.996e-05	0.0001732	3.545e-05	0.0001591	8.364e-05	0.0001842	2.769e-05	0.0001782	6.26e-06
0.0001797	1.954e-05	0.0001712	3.483e-05	0.0001572	8.201e-05	0.0001818	2.72e-05	0.0001761	6.16e-06
0.0001777	1.912e-05	0.0001691	3.422e-05	0.0001553	8.041e-05	0.0001795	2.671e-05	0.000174	6.07e-06
0.0001756	1.872e-05	0.0001671	3.363e-05	0.0001535	7.885e-05	0.0001772	2.623e-05	0.000172	5.97e-06
0.0001736	1.832e-05	0.0001651	3.304e-05	0.0001517	7.732e-05	0.000175	2.576e-05	0.00017	5.88e-06
0.0001716	1.794e-05	0.0001631	3.247e-05	0.0001499	7.582e-05	0.0001728	2.531e-05	0.000168	5.79e-06
0.0001696	1.756e-05	0.0001611	3.191e-05	0.0001481	7.434e-05	0.0001706	2.486e-05	0.000166	5.71e-06
0.0001676	1.719e-05	0.0001592	3.136e-05	0.0001464	7.29e-05	0.0001684	2.442e-05	0.0001641	5.62e-06
0.0001657	1.683e-05	0.0001573	3.082e-05	0.0001447	7.148e-05	0.0001663	2.399e-05	0.0001622	5.54e-06
0.0001638	1.648e-05	0.0001554	3.03e-05	0.000143	7.009e-05	0.0001642	2.357e-05	0.0001603	5.46e-06
0.0001619	1.613e-05	0.0001536	2.978e-05	0.0001413	6.873e-05	0.0001622	2.316e-05	0.0001585	5.37e-06
0.0001601	1.579e-05	0.0001518	2.927e-05	0.0001397	6.74e-05	0.0001601	2.276e-05	0.0001567	5.29e-06
0.0001583	1.547e-05	0.00015	2.877e-05	0.0001381	6.609e-05	0.0001581	2.236e-05	0.0001549	5.22e-06
0.0001565	1.514e-05	0.0001482	2.828e-05	0.0001365	6.48e-05	0.0001562	2.198e-05	0.0001531	5.14e-06
0.0001547	1.483e-05	0.0001465	2.78e-05	0.0001349	6.355e-05	0.0001542	2.16e-05	0.0001513	5.06e-06
0.0001529	1.452e-05	0.0001448	2.733e-05	0.0001334	6.231e-05	0.0001523	2.123e-05	0.0001496	4.99e-06
0.0001512	1.422e-05	0.0001431	2.687e-05	0.0001319	6.11e-05	0.0001504	2.087e-05	0.0001479	4.92e-06
0.0001495	1.392e-05	0.0001414	2.642e-05	0.0001304	5.992e-05	0.0001485	2.051e-05	0.0001462	4.85e-06
0.0001478	1.364e-05	0.0001397	2.598e-05	0.0001289	5.875e-05	0.0001467	2.017e-05	0.0001445	4.78e-06
0.0001462	1.335e-05	0.0001381	2.554e-05	0.0001274	5.761e-05	0.0001449	1.983e-05	0.0001429	4.71e-06
0.0001445	1.308e-05	0.0001365	2.511e-05	0.000126	5.65e-05	0.0001431	1.949e-05	0.0001413	4.64e-06
0.0001429	1.281e-05	0.0001349	2.469e-05	0.0001246	5.54e-05	0.0001413	1.917e-05	0.0001397	4.57e-06
0.0001413	1.255e-05	0.0001334	2.428e-05	0.0001232	5.432e-05	0.0001396	1.885e-05	0.0001381	4.51e-06
0.0001398	1.229e-05	0.0001318	2.388e-05	0.0001218	5.327e-05	0.0001378	1.854e-05	0.0001365	4.44e-06
0.0001382	1.204e-05	0.0001303	2.348e-05	0.0001204	5.224e-05	0.0001361	1.823e-05	0.000135	4.38e-06
0.0001367	1.18e-05	0.0001288	2.31e-05	0.0001191	5.122e-05	0.0001345	1.793e-05	0.0001335	4.32e-06
0.0001351	1.156e-05	0.0001273	2.272e-05	0.0001177	5.023e-05	0.0001328	1.764e-05	0.000132	4.26e-06
0.0001337	1.132e-05	0.0001259	2.234e-05	0.0001164	4.926e-05	0.0001312	1.735e-05	0.0001305	4.2e-06
0.0001322	1.109e-05	0.0001244	2.197e-05	0.0001151	4.83e-05	0.0001296	1.707e-05	0.0001291	4.14e-06
0.0001307	1.087e-05	0.000123	2.162e-05	0.0001139	4.736e-05	0.000128	1.679e-05	0.0001276	4.08e-06
0.0001293	1.065e-05	0.0001216	2.126e-05	0.0001126	4.644e-05	0.0001264	1.652e-05	0.0001262	4.03e-06
0.0001279	1.043e-05	0.0001202	2.092e-05	0.0001114	4.554e-05	0.0001249	1.625e-05	0.0001248	3.97e-06
0.0001265	1.022e-05	0.0001189	2.057e-05	0.0001102	4.466e-05	0.0001234	1.599e-05	0.0001234	3.92e-06
0.0001251	1.002e-05	0.0001175	2.024e-05	0.000109	4.38e-05	0.0001219	1.574e-05	0.000122	3.86e-06
0.0001237	9.82e-06	0.0001162	1.991e-05	0.0001078	4.295e-05	0.0001204	1.549e-05	0.0001207	3.81e-06
0.0001224	9.62e-06	0.0001149	1.959e-05	0.0001066	4.211e-05	0.000119	1.524e-05	0.0001193	3.76e-06
0.000121	9.43e-06	0.0001136	1.928e-05	0.0001054	4.13e-05	0.0001175	1.5e-05	0.000118	3.71e-06
0.0001197	9.25e-06	0.0001123	1.897e-05	0.0001043	4.05e-05	0.0001161	1.477e-05	0.0001167	3.66e-06
0.0001184	9.06e-06	0.000111	1.866e-05	0.0001032	3.971e-05	0.0001147	1.454e-05	0.0001154	3.61e-06
0.0001171	8.89e-06	0.0001098	1.836e-05	0.000102	3.894e-05	0.0001133	1.431e-05	0.0001142	3.56e-06
0.0001159	8.71e-06	0.0001086	1.807e-05	0.0001009	3.819e-05	0.000112	1.409e-05	0.0001129	3.51e-06
0.0001146	8.54e-06	0.0001074	1.778e-05	9.986e-05	3.745e-05	0.0001106	1.387e-05	0.0001117	3.46e-06
0.0001134	8.37e-06	0.0001062	1.75e-05	9.879e-05	3.672e-05	0.0001093	1.366e-05	0.0001104	3.42e-06
0.0001121	8.21e-06	0.000105	1.722e-05	9.773e-05	3.601e-05	0.000108	1.345e-05	0.0001092	3.37e-06
0.0001109	8.05e-06	0.0001038	1.694e-05	9.669e-05	3.531e-05	0.0001067	1.325e-05	0.000108	3.33e-06
0.0001097	7.9e-06	0.0001027	1.668e-05	9.566e-05	3.463e-05	0.0001054	1.304e-05	0.0001069	3.28e-06
0.0001086	7.74e-06	0.0001015	1.641e-05	9.464e-05	3.396e-05	0.0001042	1.285e-05	0.0001057	3.24e-06
0.0001074	7.59e-06	0.0001004	1.615e-05	9.364e-05	3.33e-05	0.0001029	1.265e-05	0.0001046	3.2e-06
0.0001062	7.45e-06	9.933e-05	1.59e-05	9.265e-05	3.265e-05	0.0001017	1.246e-05	0.0001034	3.16e-06
0.0001051	7.31e-06	9.824e-05	1.565e-05	9.167e-05	3.202e-05	0.0001005	1.228e-05	0.0001023	3.12e-06
0.000104	7.17e-06	9.716e-05	1.54e-05	9.07e-05	3.14e-05	9.932e-05	1.209e-05	0.0001012	3.07e-06
0.0001029	7.03e-06	9.61e-05	1.516e-05	8.975e-05	3.079e-05	9.814e-05	1.192e-05	0.0001001	3.04e-06
0.0001018	6.9e-06	9.506e-05	1.493e-05	8.881e-05	3.02e-05	9.699e-05	1.174e-05	9.903e-05	3e-06
0.0001007	6.77e-06	9.402e-05	1.469e-05	8.788e-05	2.961e-05	9.584e-05	1.157e-05	9.796e-05	2.96e-06
9.963e-05	6.64e-06	9.3e-05	1.446e-05	8.696e-05	2.904e-05	9.472e-05	1.14e-05	9.691e-05	2.92e-06
9.858e-05	6.52e-06	9.199e-05	1.424e-05	8.605e-05	2.848e-05	9.361e-05	1.123e-05	9.587e-05	2.88e-06
9.753e-05	6.39e-06	9.1e-05	1.402e-05	8.516e-05	2.793e-05	9.251e-05	1.107e-05	9.484e-05	2.85e-06
9.65e-05	6.28e-06	9.002e-05	1.38e-05	8.427e-05	2.739e-05	9.143e-05	1.091e-05	9.383e-05	2.81e-06
9.548e-05	6.16e-06	8.905e-05	1.358e-05	8.34e-05	2.686e-05	9.036e-05	1.075e-05	9.282e-05	2.77e-06
9.447e-05	6.05e-06	8.809e-05	1.337e-05	8.254e-05	2.634e-05	8.931e-05	1.059e-05	9.183e-05	2.74e-06
9.348e-05	5.93e-06	8.715e-05	1.317e-05	8.169e-05	2.583e-05	8.827e-05	1.044e-05	9.086e-05	2.7e-06
9.249e-05	5.83e-06	8.622e-05	1.296e-05	8.085e-05	2.533e-05	8.724e-05	1.029e-05	8.989e-05	2.67e-06
9.152e-05	5.72e-06	8.53e-05	1.276e-05	8.001e-05	2.484e-05	8.623e-05	1.015e-05	8.894e-05	2.64e-06
9.056e-05	5.61e-06	8.439e-05	1.257e-05	7.919e-05	2.436e-05	8.523e-05	1e-05	8.799e-05	2.6e-06
8.961e-05	5.51e-06	8.35e-05	1.237e-05	7.838e-05	2.388e-05	8.424e-05	9.86e-06	8.706e-05	2.57e-06
8.867e-05	5.41e-06	8.261e-05	1.218e-05	7.758e-05	2.342e-05	8.327e-05	9.72e-06	8.614e-05	2.54e-06
8.774e-05	5.32e-06	8.174e-05	1.2e-05	7.679e-05	2.297e-05	8.231e-05	9.58e-06	8.523e-05	2.51e-06
8.682e-05	5.22e-06	8.087e-05	1.181e-05	7.601e-05	2.253e-05	8.136e-05	9.45e-06	8.433e-05	2.48e-06
8.592e-05	5.13e-06	8.002e-05	1.163e-05	7.524e-05	2.209e-05	8.043e-05	9.32e-06	8.345e-05	2.45e-06
8.502e-05	5.04e-06	7.918e-05	1.145e-05	7.447e-05	2.166e-05	7.951e-05	9.19e-06	8.257e-05	2.42e-06
8.413e-05	4.95e-06	7.835e-05	1.128e-05	7.372e-05	2.125e-05	7.86e-05	9.06e-06	8.17e-05	2.39e-06
8.326e-05	4.86e-06	7.753e-05	1.111e-05	7.297e-05	2.083e-05	7.77e-05	8.93e-06	8.085e-05	2.36e-06
8.239e-05	4.77e-06	7.673e-05	1.094e-05	7.224e-05	2.043e-05	7.681e-05	8.81e-06	8e-05	2.33e-06
8.154e-05	4.69e-06	7.593e-05	1.077e-05	7.151e-05	2.004e-05	7.594e-05	8.69e-06	7.916e-05	2.3e-06
8.069e-05	4.61e-06	7.514e-05	1.06e-05	7.079e-05	1.965e-05	7.507e-05	8.57e-06	7.834e-05	2.27e-06
7.985e-05	4.53e-06	7.436e-05	1.044e-05	7.008e-05	1.927e-05	7.422e-05	8.45e-06	7.752e-05	2.24e-06
7.903e-05	4.45e-06	7.359e-05	1.028e-05	6.938e-05	1.89e-05	7.338e-05	8.34e-06	7.672e-05	2.22e-06
7.821e-05	4.37e-06	7.283e-05	1.013e-05	6.869e-05	1.853e-05	7.255e-05	8.22e-06	7.592e-05	2.19e-06
7.74e-05	4.3e-06	7.208e-05	9.97e-06	6.8e-05	1.818e-05	7.173e-05	8.11e-06	7.513e-05	2.16e-06
7.66e-05	4.22e-06	7.134e-05	9.82e-06	6.732e-05	1.783e-05	7.092e-05	8e-06	7.435e-05	2.14e-06
7.581e-05	4.15e-06	7.061e-05	9.67e-06	6.665e-05	1.748e-05	7.013e-05	7.89e-06	7.359e-05	2.11e-06
7.503e-05	4.08e-06	6.989e-05	9.52e-06	6.599e-05	1.715e-05	6.934e-05	7.79e-06	7.283e-05	2.09e-06
7.426e-05	4.01e-06	6.918e-05	9.38e-06	6.534e-05	1.681e-05	6.856e-05	7.68e-06	7.208e-05	2.06e-06
7.349e-05	3.94e-06	6.848e-05	9.24e-06	6.469e-05	1.649e-05	6.779e-05	7.58e-06	7.133e-05	2.04e-06
7.274e-05	3.88e-06	6.778e-05	9.09e-06	6.405e-05	1.617e-05	6.704e-05	7.48e-06	7.06e-05	2.01e-06
7.199e-05	3.81e-06	6.71e-05	8.96e-06	6.342e-05	1.586e-05	6.629e-05	7.38e-06	6.988e-05	1.99e-06
7.125e-05	3.75e-06	6.642e-05	8.82e-06	6.28e-05	1.556e-05	6.555e-05	7.28e-06	6.916e-05	1.97e-06
7.052e-05	3.69e-06	6.575e-05	8.69e-06	6.218e-05	1.526e-05	6.482e-05	7.18e-06	6.845e-05	1.94e-06
6.98e-05	3.63e-06	6.509e-05	8.55e-06	6.157e-05	1.496e-05	6.41e-05	7.09e-06	6.775e-05	1.92e-06
6.909e-05	3.57e-06	6.444e-05	8.42e-06	6.097e-05	1.467e-05	6.339e-05	6.99e-06	6.706e-05	1.9e-06
6.838e-05	3.51e-06	6.38e-05	8.3e-06	6.037e-05	1.439e-05	6.269e-05	6.9e-06	6.638e-05	1.88e-06
6.768e-05	3.45e-06	6.316e-05	8.17e-06	5.978e-05	1.412e-05	6.2e-05	6.81e-06	6.571e-05	1.85e-06
6.699e-05	3.39e-06	6.254e-05	8.04e-06	5.92e-05	1.384e-05	6.132e-05	6.72e-06	6.504e-05	1.83e-06
6.631e-05	3.34e-06	6.192e-05	7.92e-06	5.863e-05	1.358e-05	6.065e-05	6.63e-06	6.438e-05	1.81e-06
6.563e-05	3.28e-06	6.131e-05	7.8e-06	5.806e-05	1.332e-05	5.998e-05	6.54e-06	6.373e-05	1.79e-06
6.496e-05	3.23e-06	6.07e-05	7.68e-06	5.749e-05	1.306e-05	5.933e-05	6.46e-06	6.308e-05	1.77e-06
6.43e-05	3.18e-06	6.011e-05	7.57e-06	5.694e-05	1.281e-05	5.868e-05	6.37e-06	6.245e-05	1.75e-06
6.365e-05	3.13e-06	5.952e-05	7.45e-06	5.639e-05	1.256e-05	5.804e-05	6.29e-06	6.182e-05	1.73e-06
6.3e-05	3.08e-06	5.894e-05	7.34e-06	5.584e-05	1.232e-05	5.741e-05	6.2e-06	6.12e-05	1.71e-06
6.236e-05	3.03e-06	5.836e-05	7.22e-06	5.53e-05	1.209e-05	5.678e-05	6.12e-06	6.058e-05	1.69e-06
6.173e-05	2.98e-06	5.779e-05	7.11e-06	5.477e-05	1.185e-05	5.617e-05	6.04e-06	5.997e-05	1.67e-06
6.111e-05	2.93e-06	5.723e-05	7e-06	5.425e-05	1.163e-05	5.556e-05	5.96e-06	5.937e-05	1.65e-06
6.049e-05	2.89e-06	5.668e-05	6.9e-06	5.373e-05	1.14e-05	5.496e-05	5.89e-06	5.878e-05	1.63e-06
5.988e-05	2.84e-06	5.613e-05	6.79e-06	5.321e-05	1.118e-05	5.437e-05	5.81e-06	5.819e-05	1.61e-06
5.927e-05	2.8e-06	5.559e-05	6.69e-06	5.27e-05	1.097e-05	5.378e-05	5.73e-06	5.761e-05	1.59e-06
5.867e-05	2.75e-06	5.506e-05	6.58e-06	5.22e-05	1.076e-05	5.321e-05	5.66e-06	5.704e-05	1.57e-06
5.808e-05	2.71e-06	5.454e-05	6.48e-06	5.17e-05	1.055e-05	5.264e-05	5.59e-06	5.647e-05	1.56e-06
5.749e-05	2.67e-06	5.402e-05	6.38e-06	5.121e-05	1.035e-05	5.207e-05	5.51e-06	5.591e-05	1.54e-06
5.692e-05	2.63e-06	5.35e-05	6.29e-06	5.072e-05	1.015e-05	5.152e-05	5.44e-06	5.536e-05	1.52e-06
5.634e-05	2.59e-06	5.3e-05	6.19e-06	5.024e-05	9.96e-06	5.097e-05	5.37e-06	5.481e-05	1.5e-06
5.578e-05	2.55e-06	5.25e-05	6.09e-06	4.977e-05	9.77e-06	5.043e-05	5.3e-06	5.427e-05	1.49e-06
5.522e-05	2.51e-06	5.2e-05	6e-06	4.93e-05	9.58e-06	4.989e-05	5.23e-06	5.374e-05	1.47e-06
5.466e-05	2.47e-06	5.151e-05	5.91e-06	4.883e-05	9.4e-06	4.937e-05	5.16e-06	5.321e-05	1.45e-06
5.411e-05	2.43e-06	5.103e-05	5.82e-06	4.837e-05	9.22e-06	4.885e-05	5.1e-06	5.268e-05	1.44e-06
5.357e-05	2.4e-06	5.055e-05	5.72e-06	4.791e-05	9.04e-06	4.833e-05	5.03e-06	5.217e-05	1.42e-06
5.303e-05	2.36e-06	5.008e-05	5.64e-06	4.746e-05	8.87e-06	4.782e-05	4.97e-06	5.166e-05	1.4e-06
5.25e-05	2.33e-06	4.962e-05	5.55e-06	4.702e-05	8.7e-06	4.732e-05	4.9e-06	5.115e-05	1.39e-06
5.198e-05	2.29e-06	4.916e-05	5.46e-06	4.658e-05	8.53e-06	4.683e-05	4.84e-06	5.065e-05	1.37e-06
5.146e-05	2.26e-06	4.871e-05	5.38e-06	4.614e-05	8.37e-06	4.634e-05	4.78e-06	5.016e-05	1.36e-06
5.094e-05	2.22e-06	4.826e-05	5.29e-06	4.571e-05	8.21e-06	4.585e-05	4.71e-06	4.967e-05	1.34e-06
5.043e-05	2.19e-06	4.782e-05	5.21e-06	4.528e-05	8.06e-06	4.538e-05	4.65e-06	4.919e-05	1.33e-06
4.993e-05	2.16e-06	4.738e-05	5.13e-06	4.486e-05	7.9e-06	4.49e-05	4.59e-06	4.871e-05	1.31e-06
4.943e-05	2.12e-06	4.695e-05	5.05e-06	4.444e-05	7.75e-06	4.444e-05	4.53e-06	4.824e-05	1.3e-06
4.894e-05	2.09e-06	4.652e-05	4.97e-06	4.403e-05	7.6e-06	4.398e-05	4.47e-06	4.777e-05	1.28e-06
4.845e-05	2.06e-06	4.61e-05	4.89e-06	4.362e-05	7.46e-06	4.353e-05	4.41e-06	4.731e-05	1.27e-06
4.797e-05	2.03e-06	4.568e-05	4.81e-06	4.322e-05	7.32e-06	4.308e-05	4.36e-06	4.685e-05	1.25e-06
4.749e-05	2e-06	4.527e-05	4.74e-06	4.282e-05	7.18e-06	4.264e-05	4.3e-06	4.64e-05	1.24e-06
4.702e-05	1.97e-06	4.487e-05	4.66e-06	4.242e-05	7.04e-06	4.22e-05	4.24e-06	4.596e-05	1.22e-06
4.655e-05	1.94e-06	4.447e-05	4.59e-06	4.203e-05	6.91e-06	4.177e-05	4.19e-06	4.552e-05	1.21e-06
4.609e-05	1.92e-06	4.407e-05	4.52e-06	4.164e-05	6.78e-06	4.134e-05	4.13e-06	4.508e-05	1.2e-06
4.563e-05	1.89e-06	4.368e-05	4.45e-06	4.126e-05	6.65e-06	4.092e-05	4.08e-06	4.465e-05	1.18e-06
4.518e-05	1.86e-06	4.329e-05	4.38e-06	4.088e-05	6.52e-06	4.05e-05	4.03e-06	4.422e-05	1.17e-06
4.473e-05	1.83e-06	4.291e-05	4.31e-06	4.05e-05	6.4e-06	4.009e-05	3.97e-06	4.38e-05	1.16e-06
4.429e-05	1.81e-06	4.253e-05	4.24e-06	4.013e-05	6.28e-06	3.969e-05	3.92e-06	4.338e-05	1.14e-06
4.385e-05	1.78e-06	4.216e-05	4.17e-06	3.977e-05	6.16e-06	3.929e-05	3.87e-06	4.297e-05	1.13e-06
4.342e-05	1.75e-06	4.179e-05	4.1e-06	3.94e-05	6.04e-06	3.889e-05	3.82e-06	4.256e-05	1.12e-06
4.299e-05	1.73e-06	4.143e-05	4.04e-06	3.904e-05	5.92e-06	3.85e-05	3.77e-06	4.216e-05	1.1e-06
4.256e-05	1.7e-06	4.107e-05	3.97e-06	3.869e-05	5.81e-06	3.811e-05	3.72e-06	4.176e-05	1.09e-06
4.214e-05	1.68e-06	4.071e-05	3.91e-06	3.833e-05	5.7e-06	3.773e-05	3.67e-06	4.137e-05	1.08e-06
4.173e-05	1.66e-06	4.036e-05	3.85e-06	3.799e-05	5.59e-06	3.735e-05	3.62e-06	4.098e-05	1.07e-06
4.132e-05	1.63e-06	4.002e-05	3.78e-06	3.764e-05	5.49e-06	3.698e-05	3.57e-06	4.059e-05	1.05e-06
4.091e-05	1.61e-06	3.967e-05	3.72e-06	3.73e-05	5.38e-06	3.661e-05	3.53e-06	4.021e-05	1.04e-06
4.051e-05	1.59e-06	3.934e-05	3.66e-06	3.696e-05	5.28e-06	3.625e-05	3.48e-06	3.983e-05	1.03e-06
4.011e-05	1.56e-06	3.9e-05	3.6e-06	3.663e-05	5.18e-06	3.589e-05	3.43e-06	3.946e-05	1.02e-06
3.971e-05	1.54e-06	3.867e-05	3.55e-06	3.63e-05	5.08e-06	3.554e-05	3.39e-06	3.909e-05	1.01e-06
3.932e-05	1.52e-06	3.835e-05	3.49e-06	3.597e-05	4.99e-06	3.519e-05	3.34e-06	3.873e-05	9.9e-07
3.894e-05	1.5e-06	3.802e-05	3.43e-06	3.565e-05	4.89e-06	3.484e-05	3.3e-06	3.836e-05	9.8e-07
3.855e-05	1.48e-06	3.77e-05	3.38e-06	3.532e-05	4.8e-06	3.45e-05	3.25e-06	3.801e-05	9.7e-07
3.817e-05	1.45e-06	3.739e-05	3.32e-06	3.501e-05	4.71e-06	3.416e-05	3.21e-06	3.765e-05	9.6e-07
3.78e-05	1.43e-06	3.708e-05	3.27e-06	3.469e-05	4.62e-06	3.382e-05	3.17e-06	3.73e-05	9.5e-07
3.743e-05	1.41e-06	3.677e-05	3.21e-06	3.438e-05	4.53e-06	3.349e-05	3.13e-06	3.696e-05	9.4e-07
3.706e-05	1.39e-06	3.647e-05	3.16e-06	3.407e-05	4.45e-06	3.317e-05	3.08e-06	3.662e-05	9.3e-07
3.67e-05	1.37e-06	3.617e-05	3.11e-06	3.377e-05	4.36e-06	3.285e-05	3.04e-06	3.628e-05	9.2e-07
3.634e-05	1.35e-06	3.587e-05	3.06e-06	3.347e-05	4.28e-06	3.253e-05	3e-06	3.594e-05	9.1e-07
3.599e-05	1.33e-06	3.558e-05	3.01e-06	3.317e-05	4.2e-06	3.221e-05	2.96e-06	3.561e-05	9e-07
3.563e-05	1.32e-06	3.529e-05	2.96e-06	3.287e-05	4.12e-06	3.19e-05	2.92e-06	3.529e-05	8.9e-07
3.529e-05	1.3e-06	3.5e-05	2.91e-06	3.258e-05	4.04e-06	3.159e-05	2.88e-06	3.496e-05	8.8e-07
3.494e-05	1.28e-06	3.472e-05	2.86e-06	3.229e-05	3.97e-06	3.129e-05	2.84e-06	3.464e-05	8.6e-07
3.46e-05	1.26e-06	3.444e-05	2.81e-06	3.201e-05	3.89e-06	3.099e-05	2.8e-06	3.432e-05	8.5e-07
3.426e-05	1.24e-06	3.416e-05	2.76e-06	3.172e-05	3.82e-06	3.069e-05	2.76e-06	3.401e-05	8.4e-07
3.393e-05	1.23e-06	3.388e-05	2.72e-06	3.144e-05	3.75e-06	3.04e-05	2.73e-06	3.37e-05	8.3e-07
3.36e-05	1.21e-06	3.361e-05	2.67e-06	3.116e-05	3.68e-06	3.011e-05	2.69e-06	3.339e-05	8.3e-07
3.327e-05	1.19e-06	3.335e-05	2.63e-06	3.089e-05	3.61e-06	2.982e-05	2.65e-06	3.309e-05	8.2e-07
3.295e-05	1.17e-06	3.308e-05	2.58e-06	3.062e-05	3.54e-06	2.954e-05	2.61e-06	3.279e-05	8.1e-07
3.263e-05	1.16e-06	3.282e-05	2.54e-06	3.035e-05	3.47e-06	2.926e-05	2.58e-06	3.249e-05	8e-07
3.231e-05	1.14e-06	3.256e-05	2.5e-06	3.008e-05	3.41e-06	2.898e-05	2.54e-06	3.22e-05	7.9e-07
3.2e-05	1.12e-06	3.231e-05	2.45e-06	2.982e-05	3.35e-06	2.871e-05	2.51e-06	3.191e-05	7.8e-07
3.169e-05	1.11e-06	3.205e-05	2.41e-06	2.955e-05	3.28e-06	2.844e-05	2.47e-06	3.162e-05	7.7e-07
3.138e-05	1.09e-06	3.181e-05	2.37e-06	2.93e-05	3.22e-06	2.817e-05	2.44e-06	3.133e-05	7.6e-07
3.107e-05	1.08e-06	3.156e-05	2.33e-06	2.904e-05	3.16e-06	2.791e-05	2.4e-06	3.105e-05	7.5e-07
3.077e-05	1.06e-06	3.131e-05	2.29e-06	2.879e-05	3.1e-06	2.765e-05	2.37e-06	3.077e-05	7.4e-07
3.048e-05	1.05e-06	3.107e-05	2.25e-06	2.853e-05	3.04e-06	2.739e-05	2.34e-06	3.05e-05	7.3e-07
3.018e-05	1.03e-06	3.083e-05	2.21e-06	2.829e-05	2.99e-06	2.714e-05	2.3e-06	3.022e-05	7.2e-07
2.989e-05	1.02e-06	3.06e-05	2.18e-06	2.804e-05	2.93e-06	2.688e-05	2.27e-06	2.995e-05	7.1e-07
2.96e-05	1e-06	3.037e-05	2.14e-06	2.78e-05	2.87e-06	2.663e-05	2.24e-06	2.969e-05	7.1e-07
2.931e-05	9.9e-07	3.013e-05	2.1e-06	2.755e-05	2.82e-06	2.639e-05	2.21e-06	2.942e-05	7e-07
2.903e-05	9.7e-07	2.991e-05	2.07e-06	2.732e-05	2.77e-06	2.614e-05	2.18e-06	2.916e-05	6.9e-07
2.875e-05	9.6e-07	2.968e-05	2.03e-06	2.708e-05	2.72e-06	2.59e-05	2.15e-06	2.89e-05	6.8e-07
2.847e-05	9.5e-07	2.946e-05	2e-06	2.684e-05	2.66e-06	2.566e-05	2.11e-06	2.864e-05	6.7e-07
2.82e-05	9.3e-07	2.924e-05	1.96e-06	2.661e-05	2.61e-06	2.543e-05	2.08e-06	2.839e-05	6.6e-07
2.793e-05	9.2e-07	2.902e-05	1.93e-06	2.638e-05	2.57e-06	2.519e-05	2.05e-06	2.814e-05	6.6e-07
2.766e-05	9.1e-07	2.88e-05	1.89e-06	2.616e-05	2.52e-06	2.496e-05	2.02e-06	2.789e-05	6.5e-07
2.739e-05	8.9e-07	2.859e-05	1.86e-06	2.593e-05	2.47e-06	2.474e-05	2e-06	2.764e-05	6.4e-07
2.713e-05	8.8e-07	2.838e-05	1.83e-06	2.571e-05	2.42e-06	2.451e-05	1.97e-06	2.74e-05	6.3e-07
2.687e-05	8.7e-07	2.817e-05	1.8e-06	2.549e-05	2.38e-06	2.429e-05	1.94e-06	2.716e-05	6.3e-07
2.661e-05	8.6e-07	2.796e-05	1.77e-06	2.527e-05	2.33e-06	2.407e-05	1.91e-06	2.692e-05	6.2e-07
2.635e-05	8.4e-07	2.776e-05	1.73e-06	2.505e-05	2.29e-06	2.385e-05	1.88e-06	2.668e-05	6.1e-07
2.61e-05	8.3e-07	2.755e-05	1.7e-06	2.484e-05	2.25e-06	2.363e-05	1.85e-06	2.645e-05	6e-07
2.585e-05	8.2e-07	2.735e-05	1.67e-06	2.462e-05	2.21e-06	2.342e-05	1.83e-06	2.622e-05	5.9e-07
2.56e-05	8.1e-07	2.715e-05	1.64e-06	2.441e-05	2.16e-06	2.321e-05	1.8e-06	2.599e-05	5.9e-07
2.536e-05	8e-07	2.696e-05	1.62e-06	2.421e-05	2.12e-06	2.3e-05	1.77e-06	2.576e-05	5.8e-07
2.511e-05	7.9e-07	2.676e-05	1.59e-06	2.4e-05	2.08e-06	2.279e-05	1.75e-06	2.554e-05	5.7e-07
2.487e-05	7.7e-07	2.657e-05	1.56e-06	2.38e-05	2.04e-06	2.259e-05	1.72e-06	2.531e-05	5.7e-07
2.463e-05	7.6e-07	2.638e-05	1.53e-06	2.359e-05	2.01e-06	2.238e-05	1.7e-06	2.509e-05	5.6e-07
2.44e-05	7.5e-07	2.619e-05	1.5e-06	2.339e-05	1.97e-06	2.218e-05	1.67e-06	2.487e-05	5.5e-07
2.416e-05	7.4e-07	2.601e-05	1.48e-06	2.319e-05	1.93e-06	2.199e-05	1.65e-06	2.466e-05	5.4e-07
2.393e-05	7.3e-07	2.582e-05	1.45e-06	2.3e-05	1.9e-06	2.179e-05	1.62e-06	2.444e-05	5.4e-07
2.37e-05	7.2e-07	2.564e-05	1.42e-06	2.28e-05	1.86e-06	2.16e-05	1.6e-06	2.423e-05	5.3e-07
2.348e-05	7.1e-07	2.546e-05	1.4e-06	2.261e-05	1.83e-06	2.14e-05	1.57e-06	2.402e-05	5.2e-07
2.325e-05	7e-07	2.528e-05	1.37e-06	2.242e-05	1.79e-06	2.122e-05	1.55e-06	2.382e-05	5.2e-07
2.303e-05	6.9e-07	2.51e-05	1.35e-06	2.223e-05	1.76e-06	2.103e-05	1.53e-06	2.361e-05	5.1e-07
2.281e-05	6.8e-07	2.493e-05	1.33e-06	2.204e-05	1.72e-06	2.084e-05	1.5e-06	2.341e-05	5e-07
2.26e-05	6.7e-07	2.475e-05	1.3e-06	2.186e-05	1.69e-06	2.066e-05	1.48e-06	2.32e-05	5e-07
2.238e-05	6.6e-07	2.458e-05	1.28e-06	2.167e-05	1.66e-06	2.048e-05	1.46e-06	2.301e-05	4.9e-07
2.217e-05	6.5e-07	2.441e-05	1.25e-06	2.149e-05	1.63e-06	2.03e-05	1.44e-06	2.281e-05	4.9e-07
2.196e-05	6.4e-07	2.424e-05	1.23e-06	2.131e-05	1.6e-06	2.012e-05	1.41e-06	2.261e-05	4.8e-07
2.175e-05	6.3e-07	2.408e-05	1.21e-06	2.113e-05	1.57e-06	1.994e-05	1.39e-06	2.242e-05	4.7e-07
2.154e-05	6.2e-07	2.391e-05	1.19e-06	2.096e-05	1.54e-06	1.977e-05	1.37e-06	2.223e-05	4.7e-07
2.134e-05	6.1e-07	2.375e-05	1.17e-06	2.078e-05	1.51e-06	1.959e-05	1.35e-06	2.204e-05	4.6e-07
2.113e-05	6e-07	2.359e-05	1.14e-06	2.061e-05	1.48e-06	1.942e-05	1.33e-06	2.185e-05	4.6e-07
2.093e-05	5.9e-07	2.343e-05	1.12e-06	2.044e-05	1.45e-06	1.925e-05	1.31e-06	2.166e-05	4.5e-07
2.073e-05	5.9e-07	2.327e-05	1.1e-06	2.027e-05	1.43e-06	1.909e-05	1.29e-06	2.148e-05	4.4e-07
2.054e-05	5.8e-07	2.311e-05	1.08e-06	2.01e-05	1.4e-06	1.892e-05	1.27e-06	2.129e-05	4.4e-07
2.034e-05	5.7e-07	2.295e-05	1.06e-06	1.993e-05	1.37e-06	1.875e-05	1.25e-06	2.111e-05	4.3e-07
2.015e-05	5.6e-07	2.28e-05	1.04e-06	1.976e-05	1.35e-06	1.859e-05	1.23e-06	2.093e-05	4.3e-07
1.996e-05	5.5e-07	2.264e-05	1.02e-06	1.96e-05	1.32e-06	1.843e-05	1.21e-06	2.075e-05	4.2e-07
1.977e-05	5.4e-07	2.249e-05	1.01e-06	1.944e-05	1.3e-06	1.827e-05	1.19e-06	2.058e-05	4.2e-07
1.958e-05	5.4e-07	2.234e-05	9.9e-07	1.928e-05	1.27e-06	1.811e-05	1.17e-06	2.04e-05	4.1e-07
1.94e-05	5.3e-07	2.219e-05	9.7e-07	1.912e-05	1.25e-06	1.796e-05	1.15e-06	2.023e-05	4e-07
1.921e-05	5.2e-07	2.205e-05	9.5e-07	1.896e-05	1.23e-06	1.78e-05	1.13e-06	2.006e-05	4e-07
1.903e-05	5.1e-07	2.19e-05	9.3e-07	1.88e-05	1.2e-06	1.765e-05	1.12e-06	1.989e-05	3.9e-07
1.885e-05	5e-07	2.175e-05	9.2e-07	1.865e-05	1.18e-06	1.75e-05	1.1e-06	1.972e-05	3.9e-07
1.868e-05	5e-07	2.161e-05	9e-07	1.85e-05	1.16e-06	1.735e-05	1.08e-06	1.956e-05	3.8e-07
1.85e-05	4.9e-07	2.147e-05	8.8e-07	1.834e-05	1.14e-06	1.72e-05	1.06e-06	1.939e-05	3.8e-07
1.832e-05	4.8e-07	2.133e-05	8.7e-07	1.819e-05	1.12e-06	1.705e-05	1.05e-06	1.923e-05	3.7e-07
1.815e-05	4.7e-07	2.119e-05	8.5e-07	1.804e-05	1.09e-06	1.69e-05	1.03e-06	1.906e-05	3.7e-07
1.798e-05	4.7e-07	2.105e-05	8.3e-07	1.789e-05	1.07e-06	1.676e-05	1.01e-06	1.89e-05	3.6e-07
1.781e-05	4.6e-07	2.091e-05	8.2e-07	1.775e-05	1.05e-06	1.662e-05	1e-06	1.875e-05	3.6e-07
1.764e-05	4.5e-07	2.077e-05	8e-07	1.76e-05	1.03e-06	1.648e-05	9.8e-07	1.859e-05	3.5e-07
1.748e-05	4.5e-07	2.064e-05	7.9e-07	1.746e-05	1.01e-06	1.633e-05	9.6e-07	1.843e-05	3.5e-07
1.731e-05	4.4e-07	2.05e-05	7.7e-07	1.732e-05	9.9e-07	1.62e-05	9.5e-07	1.828e-05	3.4e-07
1.715e-05	4.3e-07	2.037e-05	7.6e-07	1.717e-05	9.8e-07	1.606e-05	9.3e-07	1.812e-05	3.4e-07
1.699e-05	4.3e-07	2.024e-05	7.4e-07	1.703e-05	9.6e-07	1.592e-05	9.2e-07	1.797e-05	3.3e-07
1.683e-05	4.2e-07	2.011e-05	7.3e-07	1.69e-05	9.4e-07	1.579e-05	9e-07	1.782e-05	3.3e-07
1.667e-05	4.1e-07	1.998e-05	7.2e-07	1.676e-05	9.2e-07	1.565e-05	8.9e-07	1.767e-05	3.3e-07
1.652e-05	4.1e-07	1.985e-05	7e-07	1.662e-05	9e-07	1.552e-05	8.7e-07	1.752e-05	3.2e-07
1.636e-05	4e-07	1.972e-05	6.9e-07	1.649e-05	8.9e-07	1.539e-05	8.6e-07	1.738e-05	3.2e-07
1.621e-05	3.9e-07	1.959e-05	6.8e-07	1.635e-05	8.7e-07	1.526e-05	8.4e-07	1.723e-05	3.1e-07
1.606e-05	3.9e-07	1.947e-05	6.6e-07	1.622e-05	8.5e-07	1.513e-05	8.3e-07	1.709e-05	3.1e-07
1.591e-05	3.8e-07	1.934e-05	6.5e-07	1.609e-05	8.4e-07	1.5e-05	8.2e-07	1.694e-05	3e-07
1.576e-05	3.8e-07	1.922e-05	6.4e-07	1.596e-05	8.2e-07	1.487e-05	8e-07	1.68e-05	3e-07
1.561e-05	3.7e-07	1.91e-05	6.3e-07	1.583e-05	8.1e-07	1.475e-05	7.9e-07	1.666e-05	2.9e-07
1.546e-05	3.6e-07	1.897e-05	6.1e-07	1.57e-05	7.9e-07	1.462e-05	7.8e-07	1.652e-05	2.9e-07
1.532e-05	3.6e-07	1.885e-05	6e-07	1.557e-05	7.8e-07	1.45e-05	7.6e-07	1.639e-05	2.9e-07
1.518e-05	3.5e-07	1.873e-05	5.9e-07	1.545e-05	7.6e-07	1.438e-05	7.5e-07	1.625e-05	2.8e-07
1.503e-05	3.5e-07	1.861e-05	5.8e-07	1.532e-05	7.5e-07	1.426e-05	7.4e-07	1.611e-05	2.8e-07
1.489e-05	3.4e-07	1.85e-05	5.7e-07	1.52e-05	7.3e-07	1.413e-05	7.2e-07	1.598e-05	2.7e-07
1.475e-05	3.4e-07	1.838e-05	5.6e-07	1.508e-05	7.2e-07	1.402e-05	7.1e-07	1.585e-05	2.7e-07
1.462e-05	3.3e-07	1.826e-05	5.5e-07	1.496e-05	7.1e-07	1.39e-05	7e-07	1.571e-05	2.7e-07
1.448e-05	3.3e-07	1.815e-05	5.4e-07	1.484e-05	6.9e-07	1.378e-05	6.9e-07	1.558e-05	2.6e-07
1.434e-05	3.2e-07	1.803e-05	5.3e-07	1.472e-05	6.8e-07	1.366e-05	6.8e-07	1.545e-05	2.6e-07
1.421e-05	3.2e-07	1.792e-05	5.2e-07	1.46e-05	6.7e-07	1.355e-05	6.6e-07	1.532e-05	2.6e-07
1.408e-05	3.1e-07	1.78e-05	5.1e-07	1.448e-05	6.5e-07	1.344e-05	6.5e-07	1.52e-05	2.5e-07
1.395e-05	3.1e-07	1.769e-05	5e-07	1.437e-05	6.4e-07	1.332e-05	6.4e-07	1.507e-05	2.5e-07
1.382e-05	3e-07	1.758e-05	4.9e-07	1.425e-05	6.3e-07	1.321e-05	6.3e-07	1.494e-05	2.5e-07
1.369e-05	3e-07	1.747e-05	4.8e-07	1.414e-05	6.2e-07	1.31e-05	6.2e-07	1.482e-05	2.4e-07
1.356e-05	2.9e-07	1.736e-05	4.7e-07	1.402e-05	6e-07	1.299e-05	6.1e-07	1.47e-05	2.4e-07
1.344e-05	2.9e-07	1.725e-05	4.6e-07	1.391e-05	5.9e-07	1.288e-05	6e-07	1.457e-05	2.3e-07
1.331e-05	2.8e-07	1.714e-05	4.5e-07	1.38e-05	5.8e-07	1.277e-05	5.9e-07	1.445e-05	2.3e-07
1.319e-05	2.8e-07	1.703e-05	4.4e-07	1.369e-05	5.7e-07	1.266e-05	5.8e-07	1.433e-05	2.3e-07
1.306e-05	2.7e-07	1.693e-05	4.3e-07	1.358e-05	5.6e-07	1.256e-05	5.7e-07	1.421e-05	2.2e-07
1.294e-05	2.7e-07	1.682e-05	4.2e-07	1.347e-05	5.5e-07	1.245e-05	5.6e-07	1.409e-05	2.2e-07
1.282e-05	2.6e-07	1.671e-05	4.2e-07	1.337e-05	5.4e-07	1.235e-05	5.5e-07	1.398e-05	2.2e-07
1.27e-05	2.6e-07	1.661e-05	4.1e-07	1.326e-05	5.3e-07	1.224e-05	5.4e-07	1.386e-05	2.1e-07
1.259e-05	2.6e-07	1.65e-05	4e-07	1.315e-05	5.2e-07	1.214e-05	5.3e-07	1.374e-05	2.1e-07
1.247e-05	2.5e-07	1.64e-05	3.9e-07	1.305e-05	5.1e-07	1.204e-05	5.2e-07	1.363e-05	2.1e-07
1.235e-05	2.5e-07	1.63e-05	3.8e-07	1.295e-05	5e-07	1.194e-05	5.1e-07	1.352e-05	2.1e-07
1.224e-05	2.4e-07	1.62e-05	3.8e-07	1.284e-05	4.9e-07	1.184e-05	5e-07	1.34e-05	2e-07
1.213e-05	2.4e-07	1.609e-05	3.7e-07	1.274e-05	4.8e-07	1.174e-05	4.9e-07	1.329e-05	2e-07
1.201e-05	2.4e-07	1.599e-05	3.6e-07	1.264e-05	4.7e-07	1.164e-05	4.8e-07	1.318e-05	2e-07
1.19e-05	2.3e-07	1.589e-05	3.6e-07	1.254e-05	4.6e-07	1.154e-05	4.7e-07	1.307e-05	1.9e-07
1.179e-05	2.3e-07	1.579e-05	3.5e-07	1.244e-05	4.5e-07	1.144e-05	4.7e-07	1.296e-05	1.9e-07
1.168e-05	2.2e-07	1.569e-05	3.4e-07	1.234e-05	4.4e-07	1.135e-05	4.6e-07	1.285e-05	1.9e-07
1.157e-05	2.2e-07	1.56e-05	3.3e-07	1.224e-05	4.3e-07	1.125e-05	4.5e-07	1.275e-05	1.9e-07
1.147e-05	2.2e-07	1.55e-05	3.3e-07	1.215e-05	4.3e-07	1.116e-05	4.4e-07	1.264e-05	1.8e-07
1.136e-05	2.1e-07	1.54e-05	3.2e-07	1.205e-05	4.2e-07	1.106e-05	4.3e-07	1.253e-05	1.8e-07
1.126e-05	2.1e-07	1.53e-05	3.2e-07	1.195e-05	4.1e-07	1.097e-05	4.3e-07	1.243e-05	1.8e-07
1.115e-05	2.1e-07	1.521e-05	3.1e-07	1.186e-05	4e-07	1.088e-05	4.2e-07	1.232e-05	1.7e-07
1.105e-05	2e-07	1.511e-05	3e-07	1.177e-05	3.9e-07	1.078e-05	4.1e-07	1.222e-05	1.7e-07
1.095e-05	2e-07	1.502e-05	3e-07	1.167e-05	3.9e-07	1.069e-05	4e-07	1.212e-05	1.7e-07
1.084e-05	2e-07	1.492e-05	2.9e-07	1.158e-05	3.8e-07	1.06e-05	3.9e-07	1.202e-05	1.7e-07
1.074e-05	1.9e-07	1.483e-05	2.9e-07	1.149e-05	3.7e-07	1.051e-05	3.9e-07	1.192e-05	1.6e-07
1.064e-05	1.9e-07	1.474e-05	2.8e-07	1.14e-05	3.6e-07	1.042e-05	3.8e-07	1.182e-05	1.6e-07
1.055e-05	1.9e-07	1.464e-05	2.7e-07	1.131e-05	3.6e-07	1.034e-05	3.7e-07	1.172e-05	1.6e-07
1.045e-05	1.8e-07	1.455e-05	2.7e-07	1.122e-05	3.5e-07	1.025e-05	3.7e-07	1.162e-05	1.6e-07
1.035e-05	1.8e-07	1.446e-05	2.6e-07	1.113e-05	3.4e-07	1.016e-05	3.6e-07	1.152e-05	1.5e-07
1.026e-05	1.8e-07	1.437e-05	2.6e-07	1.104e-05	3.4e-07	1.008e-05	3.5e-07	1.142e-05	1.5e-07
1.016e-05	1.7e-07	1.428e-05	2.5e-07	1.095e-05	3.3e-07	9.99e-06	3.5e-07	1.133e-05	1.5e-07
1.007e-05	1.7e-07	1.419e-05	2.5e-07	1.087e-05	3.2e-07	9.9e-06	3.4e-07	1.123e-05	1.5e-07
9.97e-06	1.7e-07	1.41e-05	2.4e-07	1.078e-05	3.2e-07	9.82e-06	3.3e-07	1.114e-05	1.4e-07
9.88e-06	1.7e-07	1.401e-05	2.4e-07	1.07e-05	3.1e-07	9.74e-06	3.3e-07	1.104e-05	1.4e-07
9.79e-06	1.6e-07	1.392e-05	2.3e-07	1.061e-05	3.1e-07	9.65e-06	3.2e-07	1.095e-05	1.4e-07
9.7e-06	1.6e-07	1.383e-05	2.3e-07	1.053e-05	3e-07	9.57e-06	3.2e-07	1.085e-05	1.4e-07
9.61e-06	1.6e-07	1.374e-05	2.2e-07	1.045e-05	2.9e-07	9.49e-06	3.1e-07	1.076e-05	1.4e-07
9.52e-06	1.6e-07	1.366e-05	2.2e-07	1.036e-05	2.9e-07	9.41e-06	3e-07	1.067e-05	1.3e-07
9.43e-06	1.5e-07	1.357e-05	2.2e-07	1.028e-05	2.8e-07	9.33e-06	3e-07	1.058e-05	1.3e-07
9.35e-06	1.5e-07	1.348e-05	2.1e-07	1.02e-05	2.8e-07	9.25e-06	2.9e-07	1.049e-05	1.3e-07
9.26e-06	1.5e-07	1.34e-05	2.1e-07	1.012e-05	2.7e-07	9.17e-06	2.9e-07	1.04e-05	1.3e-07
9.17e-06	1.4e-07	1.331e-05	2e-07	1.004e-05	2.7e-07	9.09e-06	2.8e-07	1.031e-05	1.3e-07
9.09e-06	1.4e-07	1.323e-05	2e-07	9.96e-06	2.6e-07	9.01e-06	2.8e-07	1.022e-05	1.2e-07
9.01e-06	1.4e-07	1.314e-05	1.9e-07	9.88e-06	2.6e-07	8.93e-06	2.7e-07	1.014e-05	1.2e-07
8.92e-06	1.4e-07	1.306e-05	1.9e-07	9.8e-06	2.5e-07	8.86e-06	2.7e-07	1.005e-05	1.2e-07
8.84e-06	1.4e-07	1.297e-05	1.9e-07	9.73e-06	2.5e-07	8.78e-06	2.6e-07	9.96e-06	1.2e-07
8.76e-06	1.3e-07	1.289e-05	1.8e-07	9.65e-06	2.4e-07	8.7e-06	2.6e-07	9.88e-06	1.2e-07
8.68e-06	1.3e-07	1.281e-05	1.8e-07	9.57e-06	2.4e-07	8.63e-06	2.5e-07	9.79e-06	1.1e-07
8.6e-06	1.3e-07	1.273e-05	1.8e-07	9.5e-06	2.3e-07	8.55e-06	2.5e-07	9.71e-06	1.1e-07
8.52e-06	1.3e-07	1.264e-05	1.7e-07	9.42e-06	2.3e-07	8.48e-06	2.4e-07	9.62e-06	1.1e-07
8.44e-06	1.2e-07	1.256e-05	1.7e-07	9.35e-06	2.2e-07	8.41e-06	2.4e-07	9.54e-06	1.1e-07
8.36e-06	1.2e-07	1.248e-05	1.7e-07	9.27e-06	2.2e-07	8.33e-06	2.3e-07	9.46e-06	1.1e-07
8.28e-06	1.2e-07	1.24e-05	1.6e-07	9.2e-06	2.1e-07	8.26e-06	2.3e-07	9.38e-06	1.1e-07
8.21e-06	1.2e-07	1.232e-05	1.6e-07	9.13e-06	2.1e-07	8.19e-06	2.2e-07	9.29e-06	1e-07
8.13e-06	1.2e-07	1.224e-05	1.6e-07	9.06e-06	2.1e-07	8.12e-06	2.2e-07	9.21e-06	1e-07
8.05e-06	1.1e-07	1.216e-05	1.5e-07	8.98e-06	2e-07	8.05e-06	2.1e-07	9.13e-06	1e-07
7.98e-06	1.1e-07	1.208e-05	1.5e-07	8.91e-06	2e-07	7.97e-06	2.1e-07	9.05e-06	1e-07
7.91e-06	1.1e-07	1.201e-05	1.5e-07	8.84e-06	1.9e-07	7.9e-06	2.1e-07	8.97e-06	1e-07
7.83e-06	1.1e-07	1.193e-05	1.4e-07	8.77e-06	1.9e-07	7.83e-06	2e-07	8.89e-06	1e-07
7.76e-06	1.1e-07	1.185e-05	1.4e-07	8.7e-06	1.9e-07	7.77e-06	2e-07	8.82e-06	9e-08
7.69e-06	1e-07	1.177e-05	1.4e-07	8.63e-06	1.8e-07	7.7e-06	1.9e-07	8.74e-06	9e-08
7.61e-06	1e-07	1.169e-05	1.3e-07	8.56e-06	1.8e-07	7.63e-06	1.9e-07	8.66e-06	9e-08
7.54e-06	1e-07	1.162e-05	1.3e-07	8.5e-06	1.7e-07	7.56e-06	1.9e-07	8.59e-06	9e-08
7.47e-06	1e-07	1.154e-05	1.3e-07	8.43e-06	1.7e-07	7.49e-06	1.8e-07	8.51e-06	9e-08
7.4e-06	1e-07	1.147e-05	1.3e-07	8.36e-06	1.7e-07	7.43e-06	1.8e-07	8.43e-06	9e-08
7.33e-06	1e-07	1.139e-05	1.2e-07	8.3e-06	1.6e-07	7.36e-06	1.8e-07	8.36e-06	9e-08
7.27e-06	9e-08	1.132e-05	1.2e-07	8.23e-06	1.6e-07	7.3e-06	1.7e-07	8.28e-06	8e-08
7.2e-06	9e-08	1.124e-05	1.2e-07	8.16e-06	1.6e-07	7.23e-06	1.7e-07	8.21e-06	8e-08
7.13e-06	9e-08	1.117e-05	1.2e-07	8.1e-06	1.5e-07	7.17e-06	1.7e-07	8.14e-06	8e-08
7.06e-06	9e-08	1.109e-05	1.1e-07	8.03e-06	1.5e-07	7.1e-06	1.6e-07	8.06e-06	8e-08
7e-06	9e-08	1.102e-05	1.1e-07	7.97e-06	1.5e-07	7.04e-06	1.6e-07	7.99e-06	8e-08
6.93e-06	9e-08	1.095e-05	1.1e-07	7.91e-06	1.5e-07	6.97e-06	1.6e-07	7.92e-06	8e-08
6.87e-06	8e-08	1.087e-05	1.1e-07	7.84e-06	1.4e-07	6.91e-06	1.5e-07	7.85e-06	8e-08
6.8e-06	8e-08	1.08e-05	1.1e-07	7.78e-06	1.4e-07	6.85e-06	1.5e-07	7.78e-06	7e-08
6.74e-06	8e-08	1.073e-05	1e-07	7.72e-06	1.4e-07	6.79e-06	1.5e-07	7.71e-06	7e-08
6.68e-06	8e-08	1.066e-05	1e-07	7.65e-06	1.3e-07	6.73e-06	1.4e-07	7.64e-06	7e-08
6.61e-06	8e-08	1.058e-05	1e-07	7.59e-06	1.3e-07	6.66e-06	1.4e-07	7.57e-06	7e-08
6.55e-06	8e-08	1.051e-05	1e-07	7.53e-06	1.3e-07	6.6e-06	1.4e-07	7.5e-06	7e-08
6.49e-06	8e-08	1.044e-05	9e-08	7.47e-06	1.3e-07	6.54e-06	1.3e-07	7.43e-06	7e-08
6.43e-06	7e-08	1.037e-05	9e-08	7.41e-06	1.2e-07	6.48e-06	1.3e-07	7.36e-06	7e-08
6.37e-06	7e-08	1.03e-05	9e-08	7.35e-06	1.2e-07	6.42e-06	1.3e-07	7.29e-06	7e-08
6.31e-06	7e-08	1.023e-05	9e-08	7.29e-06	1.2e-07	6.36e-06	1.3e-07	7.23e-06	7e-08
6.25e-06	7e-08	1.016e-05	9e-08	7.23e-06	1.2e-07	6.31e-06	1.2e-07	7.16e-06	6e-08
6.19e-06	7e-08	1.009e-05	9e-08	7.17e-06	1.1e-07	6.25e-06	1.2e-07	7.09e-06	6e-08
6.13e-06	7e-08	1.002e-05	8e-08	7.12e-06	1.1e-07	6.19e-06	1.2e-07	7.03e-06	6e-08
6.07e-06	7e-08	9.96e-06	8e-08	7.06e-06	1.1e-07	6.13e-06	1.2e-07	6.96e-06	6e-08
6.01e-06	6e-08	9.89e-06	8e-08	7e-06	1.1e-07	6.07e-06	1.1e-07	6.9e-06	6e-08
5.95e-06	6e-08	9.82e-06	8e-08	6.94e-06	1e-07	6.02e-06	1.1e-07	6.83e-06	6e-08
5.9e-06	6e-08	9.75e-06	8e-08	6.89e-06	1e-07	5.96e-06	1.1e-07	6.77e-06	6e-08
5.84e-06	6e-08	9.68e-06	8e-08	6.83e-06	1e-07	5.91e-06	1.1e-07	6.71e-06	6e-08
5.79e-06	6e-08	9.62e-06	7e-08	6.77e-06	1e-07	5.85e-06	1.1e-07	6.64e-06	6e-08
5.73e-06	6e-08	9.55e-06	7e-08	6.72e-06	1e-07	5.79e-06	1e-07	6.58e-06	5e-08
5.68e-06	6e-08	9.48e-06	7e-08	6.66e-06	9e-08	5.74e-06	1e-07	6.52e-06	5e-08
5.62e-06	6e-08	9.42e-06	7e-08	6.61e-06	9e-08	5.68e-06	1e-07	6.46e-06	5e-08
5.57e-06	6e-08	9.35e-06	7e-08	6.55e-06	9e-08	5.63e-06	1e-07	6.39e-06	5e-08
5.51e-06	6e-08	9.29e-06	7e-08	6.5e-06	9e-08	5.58e-06	9e-08	6.33e-06	5e-08
5.46e-06	5e-08	9.22e-06	7e-08	6.45e-06	9e-08	5.52e-06	9e-08	6.27e-06	5e-08
5.41e-06	5e-08	9.16e-06	6e-08	6.39e-06	8e-08	5.47e-06	9e-08	6.21e-06	5e-08
5.35e-06	5e-08	9.09e-06	6e-08	6.34e-06	8e-08	5.42e-06	9e-08	6.15e-06	5e-08
5.3e-06	5e-08	9.03e-06	6e-08	6.29e-06	8e-08	5.37e-06	9e-08	6.09e-06	5e-08
5.25e-06	5e-08	8.97e-06	6e-08	6.23e-06	8e-08	5.31e-06	9e-08	6.03e-06	5e-08
5.2e-06	5e-08	8.9e-06	6e-08	6.18e-06	8e-08	5.26e-06	8e-08	5.97e-06	5e-08
5.15e-06	5e-08	8.84e-06	6e-08	6.13e-06	8e-08	5.21e-06	8e-08	5.91e-06	5e-08
5.1e-06	5e-08	8.78e-06	6e-08	6.08e-06	7e-08	5.16e-06	8e-08	5.86e-06	4e-08
5.05e-06	5e-08	8.71e-06	6e-08	6.03e-06	7e-08	5.11e-06	8e-08	5.8e-06	4e-08
5e-06	5e-08	8.65e-06	5e-08	5.98e-06	7e-08	5.06e-06	8e-08	5.74e-06	4e-08
4.95e-06	4e-08	8.59e-06	5e-08	5.93e-06	7e-08	5.01e-06	8e-08	5.68e-06	4e-08
4.9e-06	4e-08	8.53e-06	5e-08	5.88e-06	7e-08	4.96e-06	7e-08	5.63e-06	4e-08
4.85e-06	4e-08	8.46e-06	5e-08	5.83e-06	7e-08	4.91e-06	7e-08	5.57e-06	4e-08
4.8e-06	4e-08	8.4e-06	5e-08	5.78e-06	7e-08	4.86e-06	7e-08	5.52e-06	4e-08
4.76e-06	4e-08	8.34e-06	5e-08	5.73e-06	6e-08	4.81e-06	7e-08	5.46e-06	4e-08
4.71e-06	4e-08	8.28e-06	5e-08	5.68e-06	6e-08	4.77e-06	7e-08	5.41e-06	4e-08
4.66e-06	4e-08	8.22e-06	5e-08	5.63e-06	6e-08	4.72e-06	7e-08	5.35e-06	4e-08
4.61e-06	4e-08	8.16e-06	5e-08	5.58e-06	6e-08	4.67e-06	6e-08	5.3e-06	4e-08
4.57e-06	4e-08	8.1e-06	4e-08	5.53e-06	6e-08	4.62e-06	6e-08	5.24e-06	4e-08
4.52e-06	4e-08	8.04e-06	4e-08	5.49e-06	6e-08	4.58e-06	6e-08	5.19e-06	4e-08
4.48e-06	4e-08	7.98e-06	4e-08	5.44e-06	6e-08	4.53e-06	6e-08	5.14e-06	4e-08
4.43e-06	4e-08	7.92e-06	4e-08	5.39e-06	6e-08	4.48e-06	6e-08	5.08e-06	3e-08
4.39e-06	4e-08	7.86e-06	4e-08	5.34e-06	5e-08	4.44e-06	6e-08	5.03e-06	3e-08
4.34e-06	4e-08	7.8e-06	4e-08	5.3e-06	5e-08	4.39e-06	6e-08	4.98e-06	3e-08
4.3e-06	3e-08	7.74e-06	4e-08	5.25e-06	5e-08	4.35e-06	6e-08	4.93e-06	3e-08
4.25e-06	3e-08	7.69e-06	4e-08	5.21e-06	5e-08	4.3e-06	5e-08	4.88e-06	3e-08
4.21e-06	3e-08	7.63e-06	4e-08	5.16e-06	5e-08	4.26e-06	5e-08	4.82e-06	3e-08
4.17e-06	3e-08	7.57e-06	4e-08	5.11e-06	5e-08	4.21e-06	5e-08	4.77e-06	3e-08
4.12e-06	3e-08	7.51e-06	4e-08	5.07e-06	5e-08	4.17e-06	5e-08	4.72e-06	3e-08
4.08e-06	3e-08	7.46e-06	4e-08	5.02e-06	5e-08	4.13e-06	5e-08	4.67e-06	3e-08
4.04e-06	3e-08	7.4e-06	3e-08	4.98e-06	5e-08	4.08e-06	5e-08	4.62e-06	3e-08
4e-06	3e-08	7.34e-06	3e-08	4.93e-06	4e-08	4.04e-06	5e-08	4.57e-06	3e-08
3.95e-06	3e-08	7.28e-06	3e-08	4.89e-06	4e-08	4e-06	5e-08	4.52e-06	3e-08
3.91e-06	3e-08	7.23e-06	3e-08	4.85e-06	4e-08	3.95e-06	5e-08	4.48e-06	3e-08
3.87e-06	3e-08	7.17e-06	3e-08	4.8e-06	4e-08	3.91e-06	4e-08	4.43e-06	3e-08
3.83e-06	3e-08	7.12e-06	3e-08	4.76e-06	4e-08	3.87e-06	4e-08	4.38e-06	3e-08
3.79e-06	3e-08	7.06e-06	3e-08	4.72e-06	4e-08	3.83e-06	4e-08	4.33e-06	3e-08
3.75e-06	3e-08	7e-06	3e-08	4.67e-06	4e-08	3.79e-06	4e-08	4.28e-06	3e-08
3.71e-06	3e-08	6.95e-06	3e-08	4.63e-06	4e-08	3.75e-06	4e-08	4.24e-06	3e-08
3.67e-06	3e-08	6.89e-06	3e-08	4.59e-06	4e-08	3.7e-06	4e-08	4.19e-06	2e-08
3.63e-06	3e-08	6.84e-06	3e-08	4.55e-06	4e-08	3.66e-06	4e-08	4.14e-06	2e-08
3.59e-06	2e-08	6.79e-06	3e-08	4.5e-06	4e-08	3.62e-06	4e-08	4.1e-06	2e-08
3.55e-06	2e-08	6.73e-06	3e-08	4.46e-06	4e-08	3.58e-06	4e-08	4.05e-06	2e-08
3.52e-06	2e-08	6.68e-06	3e-08	4.42e-06	3e-08	3.54e-06	4e-08	4.01e-06	2e-08
3.48e-06	2e-08	6.62e-06	3e-08	4.38e-06	3e-08	3.5e-06	4e-08	3.96e-06	2e-08
3.44e-06	2e-08	6.57e-06	3e-08	4.34e-06	3e-08	3.47e-06	3e-08	3.91e-06	2e-08
3.4e-06	2e-08	6.52e-06	2e-08	4.3e-06	3e-08	3.43e-06	3e-08	3.87e-06	2e-08
3.36e-06	2e-08	6.46e-06	2e-08	4.26e-06	3e-08	3.39e-06	3e-08	3.83e-06	2e-08
3.33e-06	2e-08	6.41e-06	2e-08	4.22e-06	3e-08	3.35e-06	3e-08	3.78e-06	2e-08
3.29e-06	2e-08	6.36e-06	2e-08	4.18e-06	3e-08	3.31e-06	3e-08	3.74e-06	2e-08
3.25e-06	2e-08	6.3e-06	2e-08	4.14e-06	3e-08	3.27e-06	3e-08	3.69e-06	2e-08
3.22e-06	2e-08	6.25e-06	2e-08	4.1e-06	3e-08	3.24e-06	3e-08	3.65e-06	2e-08
3.18e-06	2e-08	6.2e-06	2e-08	4.06e-06	3e-08	3.2e-06	3e-08	3.61e-06	2e-08
3.14e-06	2e-08	6.15e-06	2e-08	4.02e-06	3e-08	3.16e-06	3e-08	3.57e-06	2e-08
3.11e-06	2e-08	6.09e-06	2e-08	3.98e-06	3e-08	3.13e-06	3e-08	3.52e-06	2e-08
3.07e-06	2e-08	6.04e-06	2e-08	3.94e-06	3e-08	3.09e-06	3e-08	3.48e-06	2e-08
3.04e-06	2e-08	5.99e-06	2e-08	3.9e-06	3e-08	3.05e-06	3e-08	3.44e-06	2e-08
3e-06	2e-08	5.94e-06	2e-08	3.86e-06	3e-08	3.02e-06	3e-08	3.4e-06	2e-08
2.97e-06	2e-08	5.89e-06	2e-08	3.82e-06	2e-08	2.98e-06	3e-08	3.36e-06	2e-08
2.94e-06	2e-08	5.84e-06	2e-08	3.79e-06	2e-08	2.95e-06	3e-08	3.32e-06	2e-08
2.9e-06	2e-08	5.79e-06	2e-08	3.75e-06	2e-08	2.91e-06	2e-08	3.28e-06	2e-08
2.87e-06	2e-08	5.74e-06	2e-08	3.71e-06	2e-08	2.87e-06	2e-08	3.24e-06	2e-08
2.83e-06	2e-08	5.68e-06	2e-08	3.67e-06	2e-08	2.84e-06	2e-08	3.2e-06	2e-08
2.8e-06	2e-08	5.63e-06	2e-08	3.64e-06	2e-08	2.81e-06	2e-08	3.16e-06	2e-08
2.77e-06	2e-08	5.58e-06	2e-08	3.6e-06	2e-08	2.77e-06	2e-08	3.12e-06	2e-08
2.73e-06	2e-08	5.53e-06	2e-08	3.56e-06	2e-08	2.74e-06	2e-08	3.08e-06	2e-08
2.7e-06	2e-08	5.48e-06	2e-08	3.52e-06	2e-08	2.7e-06	2e-08	3.04e-06	1e-08
2.67e-06	1e-08	5.43e-06	2e-08	3.49e-06	2e-08	2.67e-06	2e-08	3e-06	1e-08
2.64e-06	1e-08	5.39e-06	2e-08	3.45e-06	2e-08	2.64e-06	2e-08	2.96e-06	1e-08
2.6e-06	1e-08	5.34e-06	2e-08	3.42e-06	2e-08	2.6e-06	2e-08	2.93e-06	1e-08
2.57e-06	1e-08	5.29e-06	1e-08	3.38e-06	2e-08	2.57e-06	2e-08	2.89e-06	1e-08
2.54e-06	1e-08	5.24e-06	1e-08	3.34e-06	2e-08	2.54e-06	2e-08	2.85e-06	1e-08
2.51e-06	1e-08	5.19e-06	1e-08	3.31e-06	2e-08	2.51e-06	2e-08	2.81e-06	1e-08
2.48e-06	1e-08	5.14e-06	1e-08	3.27e-06	2e-08	2.47e-06	2e-08	2.78e-06	1e-08
2.45e-06	1e-08	5.09e-06	1e-08	3.24e-06	2e-08	2.44e-06	2e-08	2.74e-06	1e-08
2.42e-06	1e-08	5.04e-06	1e-08	3.2e-06	2e-08	2.41e-06	2e-08	2.7e-06	1e-08
2.39e-06	1e-08	4.99e-06	1e-08	3.17e-06	2e-08	2.38e-06	2e-08	2.67e-06	1e-08
2.36e-06	1e-08	4.95e-06	1e-08	3.13e-06	2e-08	2.35e-06	2e-08	2.63e-06	1e-08
2.33e-06	1e-08	4.9e-06	1e-08	3.1e-06	2e-08	2.32e-06	2e-08	2.6e-06	1e-08
2.3e-06	1e-08	4.85e-06	1e-08	3.06e-06	2e-08	2.29e-06	2e-08	2.56e-06	1e-08
2.27e-06	1e-08	4.8e-06	1e-08	3.03e-06	2e-08	2.26e-06	2e-08	2.53e-06	1e-08
2.24e-06	1e-08	4.76e-06	1e-08	3e-06	1e-08	2.23e-06	2e-08	2.49e-06	1e-08
2.21e-06	1e-08	4.71e-06	1e-08	2.96e-06	1e-08	2.2e-06	2e-08	2.46e-06	1e-08
2.18e-06	1e-08	4.66e-06	1e-08	2.93e-06	1e-08	2.17e-06	1e-08	2.42e-06	1e-08
2.15e-06	1e-08	4.61e-06	1e-08	2.89e-06	1e-08	2.14e-06	1e-08	2.39e-06	1e-08
2.12e-06	1e-08	4.57e-06	1e-08	2.86e-06	1e-08	2.11e-06	1e-08	2.36e-06	1e-08
2.09e-06	1e-08	4.52e-06	1e-08	2.83e-06	1e-08	2.08e-06	1e-08	2.32e-06	1e-08
2.07e-06	1e-08	4.47e-06	1e-08	2.79e-06	1e-08	2.05e-06	1e-08	2.29e-06	1e-08
2.04e-06	1e-08	4.43e-06	1e-08	2.76e-06	1e-08	2.02e-06	1e-08	2.26e-06	1e-08
2.01e-06	1e-08	4.38e-06	1e-08	2.73e-06	1e-08	1.99e-06	1e-08	2.22e-06	1e-08
1.98e-06	1e-08	4.33e-06	1e-08	2.7e-06	1e-08	1.96e-06	1e-08	2.19e-06	1e-08
1.95e-06	1e-08	4.29e-06	1e-08	2.66e-06	1e-08	1.93e-06	1e-08	2.16e-06	1e-08
1.93e-06	1e-08	4.24e-06	1e-08	2.63e-06	1e-08	1.91e-06	1e-08	2.13e-06	1e-08
1.9e-06	1e-08	4.2e-06	1e-08	2.6e-06	1e-08	1.88e-06	1e-08	2.1e-06	1e-08
1.87e-06	1e-08	4.15e-06	1e-08	2.57e-06	1e-08	1.85e-06	1e-08	2.07e-06	1e-08
1.85e-06	1e-08	4.1e-06	1e-08	2.54e-06	1e-08	1.82e-06	1e-08	2.03e-06	1e-08
1.82e-06	1e-08	4.06e-06	1e-08	2.5e-06	1e-08	1.8e-06	1e-08	2e-06	1e-08
1.79e-06	1e-08	4.01e-06	1e-08	2.47e-06	1e-08	1.77e-06	1e-08	1.97e-06	1e-08
1.77e-06	1e-08	3.97e-06	1e-08	2.44e-06	1e-08	1.74e-06	1e-08	1.94e-06	1e-08
1.74e-06	1e-08	3.92e-06	1e-08	2.41e-06	1e-08	1.72e-06	1e-08	1.91e-06	1e-08
1.72e-06	1e-08	3.88e-06	1e-08	2.38e-06	1e-08	1.69e-06	1e-08	1.88e-06	1e-08
1.69e-06	1e-08	3.83e-06	1e-08	2.35e-06	1e-08	1.67e-06	1e-08	1.85e-06	1e-08
1.67e-06	1e-08	3.79e-06	1e-08	2.32e-06	1e-08	1.64e-06	1e-08	1.82e-06	1e-08
1.64e-06	1e-08	3.74e-06	1e-08	2.29e-06	1e-08	1.61e-06	1e-08	1.79e-06	1e-08
1.62e-06	1e-08	3.7e-06	1e-08	2.26e-06	1e-08	1.59e-06	1e-08	1.77e-06	1e-08
1.59e-06	1e-08	3.65e-06	1e-08	2.23e-06	1e-08	1.56e-06	1e-08	1.74e-06	1e-08
1.57e-06	1e-08	3.61e-06	1e-08	2.2e-06	1e-08	1.54e-06	1e-08	1.71e-06	1e-08
1.54e-06	1e-08	3.56e-06	1e-08	2.17e-06	1e-08	1.51e-06	1e-08	1.68e-06	1e-08
1.52e-06	1e-08	3.52e-06	1e-08	2.14e-06	1e-08	1.49e-06	1e-08	1.65e-06	1e-08
1.49e-06	1e-08	3.48e-06	1e-08	2.11e-06	1e-08	1.46e-06	1e-08	1.63e-06	1e-08
1.47e-06	1e-08	3.43e-06	1e-08	2.08e-06	1e-08	1.44e-06	1e-08	1.6e-06	1e-08
1.45e-06	1e-08	3.39e-06	1e-08	2.05e-06	1e-08	1.42e-06	1e-08	1.57e-06	1e-08
1.42e-06	1e-08	3.34e-06	1e-08	2.02e-06	1e-08	1.39e-06	1e-08	1.54e-06	1e-08
1.4e-06	1e-08	3.3e-06	1e-08	1.99e-06	1e-08	1.37e-06	1e-08	1.52e-06	1e-08
1.38e-06	1e-08	3.26e-06	1e-08	1.96e-06	1e-08	1.34e-06	1e-08	1.49e-06	1e-08
1.35e-06	1e-08	3.21e-06	1e-08	1.93e-06	1e-08	1.32e-06	1e-08	1.46e-06	1e-08
1.33e-06	1e-08	3.17e-06	1e-08	1.9e-06	1e-08	1.3e-06	1e-08	1.44e-06	1e-08
1.31e-06	1e-08	3.13e-06	1e-08	1.87e-06	1e-08	1.28e-06	1e-08	1.41e-06	1e-08
1.29e-06	1e-08	3.08e-06	1e-08	1.84e-06	1e-08	1.25e-06	1e-08	1.39e-06	1e-08
1.26e-06	1e-08	3.04e-06	1e-08	1.81e-06	1e-08	1.23e-06	1e-08	1.36e-06	1e-08
1.24e-06	1e-08	3e-06	1e-08	1.79e-06	1e-08	1.21e-06	1e-08	1.34e-06	1e-08
1.22e-06	0	2.95e-06	1e-08	1.76e-06	1e-08	1.19e-06	1e-08	1.31e-06	1e-08
1.2e-06	0	2.91e-06	0	1.73e-06	1e-08	1.16e-06	1e-08	1.29e-06	0
1.18e-06	0	2.87e-06	0	1.7e-06	1e-08	1.14e-06	1e-08	1.26e-06	0
1.15e-06	0	2.83e-06	0	1.67e-06	1e-08	1.12e-06	1e-08	1.24e-06	0
1.13e-06	0	2.78e-06	0	1.65e-06	1e-08	1.1e-06	1e-08	1.21e-06	0
1.11e-06	0	2.74e-06	0	1.62e-06	1e-08	1.08e-06	1e-08	1.19e-06	0
1.09e-06	0	2.7e-06	0	1.59e-06	1e-08	1.06e-06	1e-08	1.17e-06	0
1.07e-06	0	2.66e-06	0	1.56e-06	1e-08	1.04e-06	1e-08	1.14e-06	0
1.05e-06	0	2.61e-06	0	1.54e-06	0	1.01e-06	1e-08	1.12e-06	0
1.03e-06	0	2.57e-06	0	1.51e-06	0	9.9e-07	0	1.1e-06	0
1.01e-06	0	2.53e-06	0	1.48e-06	0	9.7e-07	0	1.07e-06	0
9.9e-07	0	2.49e-06	0	1.46e-06	0	9.5e-07	0	1.05e-06	0
9.7e-07	0	2.45e-06	0	1.43e-06	0	9.3e-07	0	1.03e-06	0
9.5e-07	0	2.4e-06	0	1.4e-06	0	9.1e-07	0	1.01e-06	0
9.3e-07	0	2.36e-06	0	1.38e-06	0	8.9e-07	0	9.8e-07	0
9.1e-07	0	2.32e-06	0	1.35e-06	0	8.7e-07	0	9.6e-07	0
8.9e-07	0	2.28e-06	0	1.32e-06	0	8.5e-07	0	9.4e-07	0
8.7e-07	0	2.24e-06	0	1.3e-06	0	8.4e-07	0	9.2e-07	0
8.5e-07	0	2.2e-06	0	1.27e-06	0	8.2e-07	0	9e-07	0
8.3e-07	0	2.15e-06	0	1.25e-06	0	8e-07	0	8.8e-07	0
8.1e-07	0	2.11e-06	0	1.22e-06	0	7.8e-07	0	8.6e-07	0
7.9e-07	0	2.07e-06	0	1.2e-06	0	7.6e-07	0	8.4e-07	0
7.8e-07	0	2.03e-06	0	1.17e-06	0	7.4e-07	0	8.2e-07	0
7.6e-07	0	1.99e-06	0	1.14e-06	0	7.2e-07	0	8e-07	0
7.4e-07	0	1.95e-06	0	1.12e-06	0	7.1e-07	0	7.8e-07	0
7.2e-07	0	1.91e-06	0	1.09e-06	0	6.9e-07	0	7.6e-07	0
7e-07	0	1.87e-06	0	1.07e-06	0	6.7e-07	0	7.4e-07	0
6.9e-07	0	1.83e-06	0	1.04e-06	0	6.5e-07	0	7.2e-07	0
6.7e-07	0	1.79e-06	0	1.02e-06	0	6.4e-07	0	7e-07	0
6.5e-07	0	1.74e-06	0	1e-06	0	6.2e-07	0	6.8e-07	0
6.3e-07	0	1.7e-06	0	9.7e-07	0	6e-07	0	6.6e-07	0
6.2e-07	0	1.66e-06	0	9.5e-07	0	5.8e-07	0	6.4e-07	0
6e-07	0	1.62e-06	0	9.2e-07	0	5.7e-07	0	6.2e-07	0
5.8e-07	0	1.58e-06	0	9e-07	0	5.5e-07	0	6e-07	0
5.7e-07	0	1.54e-06	0	8.7e-07	0	5.3e-07	0	5.9e-07	0
5.5e-07	0	1.5e-06	0	8.5e-07	0	5.2e-07	0	5.7e-07	0
5.3e-07	0	1.46e-06	0	8.3e-07	0	5e-07	0	5.5e-07	0
5.2e-07	0	1.42e-06	0	8e-07	0	4.9e-07	0	5.3e-07	0
5e-07	0	1.38e-06	0	7.8e-07	0	4.7e-07	0	5.2e-07	0
4.8e-07	0	1.34e-06	0	7.5e-07	0	4.5e-07	0	5e-07	0
4.7e-07	0	1.3e-06	0	7.3e-07	0	4.4e-07	0	4.8e-07	0
4.5e-07	0	1.26e-06	0	7.1e-07	0	4.2e-07	0	4.6e-07	0
4.4e-07	0	1.22e-06	0	6.8e-07	0	4.1e-07	0	4.5e-07	0
4.2e-07	0	1.18e-06	0	6.6e-07	0	3.9e-07	0	4.3e-07	0
4.1e-07	0	1.15e-06	0	6.4e-07	0	3.8e-07	0	4.2e-07	0
3.9e-07	0	1.11e-06	0	6.2e-07	0	3.6e-07	0	4e-07	0
3.8e-07	0	1.07e-06	0	5.9e-07	0	3.5e-07	0	3.8e-07	0
3.6e-07	0	1.03e-06	0	5.7e-07	0	3.4e-07	0	3.7e-07	0
3.5e-07	0	9.9e-07	0	5.5e-07	0	3.2e-07	0	3.5e-07	0
3.3e-07	0	9.5e-07	0	5.3e-07	0	3.1e-07	0	3.4e-07	0
3.2e-07	0	9.1e-07	0	5e-07	0	2.9e-07	0	3.2e-07	0
3e-07	0	8.7e-07	0	4.8e-07	0	2.8e-07	0	3.1e-07	0
2.9e-07	0	8.3e-07	0	4.6e-07	0	2.7e-07	0	2.9e-07	0
2.7e-07	0	7.9e-07	0	4.4e-07	0	2.5e-07	0	2.8e-07	0
2.6e-07	0	7.6e-07	0	4.2e-07	0	2.4e-07	0	2.6e-07	0
2.4e-07	0	7.2e-07	0	3.9e-07	0	2.3e-07	0	2.5e-07	0
2.3e-07	0	6.8e-07	0	3.7e-07	0	2.1e-07	0	2.3e-07	0
2.2e-07	0	6.4e-07	0	3.5e-07	0	2e-07	0	2.2e-07	0
2e-07	0	6e-07	0	3.3e-07	0	1.9e-07	0	2e-07	0
1.9e-07	0	5.6e-07	0	3.1e-07	0	1.7e-07	0	1.9e-07	0
1.8e-07	0	5.3e-07	0	2.9e-07	0	1.6e-07	0	1.8e-07	0
1.6e-07	0	4.9e-07	0	2.7e-07	0	1.5e-07	0	1.6e-07	0
1.5e-07	0	4.5e-07	0	2.4e-07	0	1.4e-07	0	1.5e-07	0
1.4e-07	0	4.1e-07	0	2.2e-07	0	1.2e-07	0	1.4e-07	0
1.2e-07	0	3.7e-07	0	2e-07	0	1.1e-07	0	1.2e-07	0
1.1e-07	0	3.4e-07	0	1.8e-07	0	1e-07	0	1.1e-07	0
1e-07	0	3e-07	0	1.6e-07	0	9e-08	0	1e-07	0
9e-08	0	2.6e-07	0	1.4e-07	0	8e-08	0	8e-08	0
7e-08	0	2.2e-07	0	1.2e-07	0	7e-08	0	7e-08	0
6e-08	0	1.9e-07	0	1e-07	0	5e-08	0	6e-08	0
5e-08	0	1.5e-07	0	8e-08	0	4e-08	0	5e-08	0
4e-08	0	1.1e-07	0	6e-08	0	3e-08	0	4e-08	0
2e-08	0	7e-08	0	4e-08	0	2e-08	0	2e-08	0
1e-08	0	4e-08	0	2e-08	0	1e-08	0	1e-08	0
